# Supplementary material for: (2E)-2-[(3E)-4-Phenyl­but-3-en-2-yl­idene]hydrazinecarboxamide
Source: Acta Crystallogr Sect E Struct Rep Online. 2011 Dec 10;68(Pt 1):o76–7. doi: 10.1107/S160053681105255X (PMC3254430; doi:10.1107/S160053681105255X)
Supplement: Supplementary file 1 [file e-68-00o76-sup1.cif]

##############################################################################
#                                                                            #
# This CIF contains the data in a paper accepted for publication in          #
# Acta Crystallographica Section E. It conforms to the requirements of       #
# Notes for Authors for Acta Crystallographica Section E, and has been       #
# peer reviewed under the auspices of the IUCr Commission on Journals.       #
#                                                                            #
# Full details of the Crystallographic Information File format               #
# are given in the paper "The Crystallographic Information File (CIF):       #
# a New Standard Archive File for Crystallography" by S. R. Hall, F. H.      #
# Allen and I. D. Brown [Acta Cryst. (1991), A47, 655-685].                  #
#                                                                            #
# The current version of the core CIF dictionary is obtainable from          #
# ftp://ftp.iucr.org/pub/cif_core.dic.                                       #
#                                                                            #
# Software is freely available for graphical display of the structure(s)     #
# in this CIF. For information consult the CIF software page                 #
# http://www.iucr.org/resources/cif/software.                                #
#                                                                            #
# This file may be used for bona fide research purposes within the           #
# scientific community so long as proper attribution is given to the journal # 
# article from which it was obtained.                                        #
#                                                                            #
##############################################################################
data_global
_audit_creation_method     'PLATON <TABLE ACC> option'
_journal_date_recd_electronic     2011-12-05
_journal_date_accepted     2011-12-06
_journal_name_full     'Acta Crystallographica, Section E'
_journal_year     2012
_journal_volume     68
_journal_issue      1
_journal_page_first     o76
_journal_page_last     o77
_journal_paper_category     QO
_journal_paper_doi     10.1107/S160053681105255X
_journal_coeditor_code     TK5032
_publ_contact_author_name
; Dr. Mehmet Akkurt
;
_publ_contact_author_address
; Department of Physics
  Faculty of Sciences
  Erciyes University
  38039 Kayseri
  Turkey
;
_publ_contact_author_email     akkurt@erciyes.edu.tr
_publ_contact_author_fax     '+90-352-4374933'
_publ_contact_author_phone     '+90-352-4374901 ext. 33106'
_publ_section_title
;
(2<i>E</i>)-2-[(3<i>E</i>)-4-Phenylbut-3-en-2-ylidene]hydrazinecarboxamide
;
loop_
    _publ_author_name
    _publ_author_address
    'S. Samshuddin'
;
Department of Studies in Chemistry,
Mangalore University,
Mangalagangotri,
Mangalore 574 199,
India
;
    'Ray J. Butcher'
;
Department of Chemistry,
Howard University,
525 College Street NW,
Washington,
DC 20059,
USA
;
    'Sema Ozturk Y\?ild\?ir\?im'
;
Department of Chemistry,
Howard University,
525 College Street NW,
Washington,
DC 20059,
USA
and
Department of Physics,
Faculty of Sciences,
Erciyes University,
38039 Kayseri,
Turkey
;
    'Mehmet Akkurt'
;
Department of Physics,
Faculty of Sciences,
Erciyes University,
38039 Kayseri,
Turkey
;
    'B. Narayana'
;
Department of Studies in Chemistry,
Mangalore University,
Mangalagangotri,
Mangalore 574 199,
India
;
    'H. S. Yathirajan'
;
Department of Studies in Chemistry,
University of Mysore,
Manasagangotri,
Mysore 570 006,
India
;
data_I
_chemical_name_systematic
;
(2<i>E</i>)-2-[(3<i>E</i>)-4-Phenylbut-3-en-2-ylidene]hydrazinecarboxamide
;
_chemical_name_common     ?
_chemical_formula_moiety     'C11 H13 N3 O'
_chemical_formula_sum     'C11 H13 N3 O'
_chemical_formula_structural     ?
_chemical_formula_iupac     'C11 H13 N3 O'
_chemical_formula_weight     203.24
_chemical_melting_point     ?
_symmetry_cell_setting     monoclinic
_symmetry_space_group_name_H-M     'C 2/c'
_symmetry_space_group_name_Hall     '-C 2yc'
loop_
    _symmetry_equiv_pos_site_id
    _symmetry_equiv_pos_as_xyz
    1 x,y,z
    2 -x,y,1/2-z
    3 -x,-y,-z
    4 x,-y,1/2+z
    5 1/2+x,1/2+y,z
    6 1/2-x,1/2+y,1/2-z
    7 1/2-x,1/2-y,-z
    8 1/2+x,1/2-y,1/2+z
_cell_length_a     15.1094(8)
_cell_length_b     24.4445(11)
_cell_length_c     7.0368(4)
_cell_angle_alpha     90
_cell_angle_beta     109.908(6)
_cell_angle_gamma     90
_cell_volume     2443.7(2)
_cell_formula_units_Z     8
_cell_measurement_reflns_used     5469
_cell_measurement_theta_min     3.03
_cell_measurement_theta_max     30.85
_cell_measurement_temperature     123
_cell_special_details
;
;
_exptl_crystal_description     'prism'
_exptl_crystal_colour     'colourless'
_exptl_crystal_size_max     0.400
_exptl_crystal_size_mid     0.300
_exptl_crystal_size_min     0.180
_exptl_crystal_size_rad     ?
_exptl_crystal_density_diffrn     1.105
_exptl_crystal_density_meas     ?
_exptl_crystal_density_method     'Not Measured'
_exptl_crystal_F_000     864
_exptl_absorpt_coefficient_mu     0.074
_exptl_absorpt_correction_type     multi-scan
_exptl_absorpt_process_details     '(CrysAlis RED; Oxford Diffraction, 2007)'
_exptl_absorpt_correction_T_min     0.987
_exptl_absorpt_correction_T_max     1.000
_exptl_special_details
;
;
_diffrn_ambient_temperature     123(2)
_diffrn_radiation_type     MoK\a
_diffrn_radiation_wavelength     0.71073
_diffrn_radiation_source     'Enhance (Mo) X-ray Source'
_diffrn_radiation_monochromator     graphite
_diffrn_measurement_device_type     'Oxford Diffraction Xcalibur Ruby Gemini'
_diffrn_measurement_method     '\w scans'
_diffrn_detector_area_resol_mean     10.5081
_diffrn_reflns_number     12712
_diffrn_reflns_av_R_equivalents     0.0262
_diffrn_reflns_av_sigmaI/netI     0.0255
_diffrn_reflns_theta_min     3.04
_diffrn_reflns_theta_max     30.92
_diffrn_reflns_theta_full     25.50
_diffrn_measured_fraction_theta_max     0.909
_diffrn_measured_fraction_theta_full     0.995
_diffrn_reflns_limit_h_min     -20
_diffrn_reflns_limit_h_max     20
_diffrn_reflns_limit_k_min     -34
_diffrn_reflns_limit_k_max     26
_diffrn_reflns_limit_l_min     -7
_diffrn_reflns_limit_l_max     9
_diffrn_reflns_reduction_process
;
;
_diffrn_standards_number     ?
_diffrn_standards_interval_count     ?
_diffrn_standards_interval_time     ?
_diffrn_standards_decay_%     ?
_refine_special_details
;
Refinement on <i>F</i>^2^ for ALL reflections except those flagged by the user
for potential systematic errors. Weighted <i>R</i>-factors <i>wR</i> and all
goodnesses of fit <i>S</i> are based on <i>F</i>^2^, conventional
<i>R</i>-factors <i>R</i> are based on <i>F</i>, with <i>F</i> set to zero for
negative <i>F</i>^2^. The observed criterion of <i>F</i>^2^ > \s(<i>F</i>^2^)
is used only for calculating -<i>R</i>-factor-obs <i>etc</i>. and is not
relevant to the choice of reflections for refinement. <i>R</i>-factors based
on <i>F</i>^2^ are statistically about twice as large as those based on
<i>F</i>, and <i>R</i>-factors based on ALL data will be even larger.
;
_reflns_number_total     3528
_reflns_number_gt     2748
_reflns_threshold_expression     I>2\s(I)
_refine_ls_structure_factor_coef     Fsqd
_refine_ls_matrix_type     full
_refine_ls_R_factor_all     0.0673
_refine_ls_R_factor_gt     0.0554
_refine_ls_wR_factor_gt     0.1659
_refine_ls_wR_factor_ref     0.1763
_refine_ls_goodness_of_fit_ref     1.050
_refine_ls_restrained_S_all     1.050
_refine_ls_number_reflns     3528
_refine_ls_number_parameters     168
_refine_ls_number_restraints     0
_refine_ls_number_constraints     ?
_refine_ls_hydrogen_treatment     constr
_refine_ls_weighting_scheme     calc
_refine_ls_weighting_details
         'calc w=1/[\s^2^(Fo^2^)+(0.0981P)^2^+0.6768P] where P=(Fo^2^+2Fc^2^)/3'
_atom_sites_solution_hydrogens     geom
_atom_sites_solution_primary     direct
_atom_sites_solution_secondary     difmap
_refine_ls_shift/su_max     0.000
_refine_ls_shift/su_mean     0.000
_refine_diff_density_max     0.264
_refine_diff_density_min     -0.222
_refine_ls_extinction_method     'none'
_refine_ls_abs_structure_details     ?
_refine_ls_abs_structure_Flack     .
loop_
    _atom_type_symbol
    _atom_type_description
    _atom_type_scat_dispersion_real
    _atom_type_scat_dispersion_imag
    _atom_type_scat_source
    C C 0.0033 0.0016 ' International Tables Vol C Tables 4.2.6.8 and 6.1.1.4'
    H H 0.0000 0.0000 ' International Tables Vol C Tables 4.2.6.8 and 6.1.1.4'
    N N 0.0061 0.0033 ' International Tables Vol C Tables 4.2.6.8 and 6.1.1.4'
    O O 0.0106 0.0060 ' International Tables Vol C Tables 4.2.6.8 and 6.1.1.4'
_computing_data_collection     '<i>CrysAlis PRO</i> (Oxford Diffraction, 2007)'
_computing_cell_refinement     '<i>CrysAlis PRO</i> (Oxford Diffraction, 2007)'
_computing_data_reduction     '<i>CrysAlis RED</i> (Oxford Diffraction, 2007)'
_computing_structure_solution     'SHELXS97 (Sheldrick, 2008)'
_computing_structure_refinement     'SHELXL97 (Sheldrick, 2008)'
_computing_molecular_graphics     '<i>ORTEP-3</i> (Farrugia, 1997)'
_computing_publication_material
                  '<i>WinGX</i> (Farrugia, 1999) and <i>PLATON</i> (Spek, 2009)'
loop_
    _atom_site_type_symbol
    _atom_site_label
    _atom_site_fract_x
    _atom_site_fract_y
    _atom_site_fract_z
    _atom_site_U_iso_or_equiv
    _atom_site_thermal_displace_type
    _atom_site_calc_flag
    _atom_site_refinement_flags
    _atom_site_occupancy
    _atom_site_disorder_assembly
    _atom_site_disorder_group
    O O1 0.36888(6) 0.23438(4) 1.62948(12) 0.0323(3) Uani d . 1.000 . .
    N N1 0.34428(7) 0.30220(5) 1.17621(15) 0.0337(3) Uani d . 1.000 A .
    N N2 0.31934(7) 0.27704(4) 1.32596(14) 0.0310(3) Uani d . 1.000 . .
    N N3 0.47771(7) 0.26174(6) 1.49376(16) 0.0458(4) Uani d . 1.000 . .
    C C1B 0.3063(5) 0.40506(19) 0.5724(7) 0.0301(9) Uani d GP 0.520(17) A 2
    C C2B 0.2428(5) 0.4316(2) 0.4074(6) 0.0354(10) Uani d GP 0.520(17) A 2
    C C3B 0.2747(6) 0.45824(19) 0.2685(6) 0.0405(13) Uani d GP 0.520(17) A 2
    C C4B 0.3701(6) 0.45829(14) 0.2947(8) 0.0409(13) Uani d GP 0.520(17) A 2
    C C5B 0.4336(6) 0.4317(2) 0.4598(11) 0.0469(14) Uani d GP 0.520(17) A 2
    C C6B 0.4017(5) 0.4051(2) 0.5986(11) 0.0434(11) Uani d GP 0.520(17) A 2
    C C7 0.25908(11) 0.37670(5) 0.71144(19) 0.0393(4) Uani d . 1.000 . .
    C C8 0.31231(10) 0.35103(5) 0.87866(19) 0.0375(4) Uani d . 1.000 A .
    C C9 0.27918(9) 0.32596(5) 1.03065(18) 0.0327(3) Uani d . 1.000 . .
    C C10 0.17796(10) 0.32953(6) 1.0129(2) 0.0395(4) Uani d . 1.000 A .
    C C11 0.38883(8) 0.25686(5) 1.49014(17) 0.0304(3) Uani d . 1.000 . .
    C C3A 0.2443(5) 0.4630(2) 0.2639(7) 0.0458(13) Uani d GP 0.480(17) A 1
    C C4A 0.3345(6) 0.45553(15) 0.2576(7) 0.0378(13) Uani d GP 0.480(17) A 1
    C C5A 0.3972(6) 0.4208(2) 0.3956(10) 0.0408(14) Uani d GP 0.480(17) A 1
    C C6A 0.3697(5) 0.39363(19) 0.5398(9) 0.0337(11) Uani d GP 0.480(17) A 1
    C C2A 0.2169(4) 0.4358(2) 0.4081(7) 0.0402(11) Uani d GP 0.480(17) A 1
    C C1A 0.2795(4) 0.40110(19) 0.5461(6) 0.0276(10) Uani d GP 0.480(17) A 1
    H H7A 0.19470 0.37930 0.69980 0.0470 Uiso c R 1.000 A 1
    H H3BA 0.23130 0.47640 0.15570 0.0490 Uiso c RP 0.520(17) A 2
    H H5BA 0.49890 0.43180 0.47770 0.0560 Uiso c RP 0.520(17) A 2
    H H6BA 0.44510 0.38700 0.71150 0.0520 Uiso c RP 0.520(17) A 2
    H H10A 0.17330 0.33360 1.14770 0.0590 Uiso c R 1.000 . .
    H H10B 0.14520 0.29610 0.94940 0.0590 Uiso c R 1.000 . .
    H H10C 0.14890 0.36120 0.92980 0.0590 Uiso c R 1.000 . .
    H H4BA 0.39200 0.47650 0.19980 0.0490 Uiso c RP 0.520(17) A 2
    H H8A 0.37790 0.34890 0.90100 0.0450 Uiso c R 1.000 . .
    H H2B 0.25980 0.27410 1.31570 0.0370 Uiso c R 1.000 . .
    H H3B 0.52440 0.24890 1.59690 0.0550 Uiso c R 1.000 . .
    H H3C 0.48940 0.27780 1.39300 0.0550 Uiso c R 1.000 . .
    H H2BA 0.17760 0.43160 0.38950 0.0420 Uiso c RP 0.520(17) A 2
    H H2AA 0.15520 0.44090 0.41240 0.0480 Uiso c RP 0.480(17) A 1
    H H3AA 0.20150 0.48670 0.16960 0.0550 Uiso c RP 0.480(17) A 1
    H H4AA 0.35330 0.47410 0.15910 0.0450 Uiso c RP 0.480(17) A 1
    H H5AA 0.45880 0.41570 0.39130 0.0490 Uiso c RP 0.480(17) A 1
    H H6AA 0.41250 0.36990 0.63410 0.0400 Uiso c RP 0.480(17) A 1
loop_
    _atom_site_aniso_label
    _atom_site_aniso_U_11
    _atom_site_aniso_U_22
    _atom_site_aniso_U_33
    _atom_site_aniso_U_12
    _atom_site_aniso_U_13
    _atom_site_aniso_U_23
    O1 0.0234(4) 0.0505(6) 0.0224(4) 0.0004(3) 0.0069(3) 0.0096(3)
    N1 0.0334(5) 0.0409(6) 0.0276(5) -0.0035(4) 0.0113(4) 0.0100(4)
    N2 0.0239(4) 0.0438(6) 0.0243(5) -0.0019(4) 0.0069(4) 0.0107(4)
    N3 0.0224(5) 0.0857(10) 0.0292(5) -0.0024(5) 0.0086(4) 0.0155(5)
    C1B 0.045(2) 0.0227(15) 0.0208(13) 0.0012(14) 0.0088(15) 0.0032(10)
    C2B 0.045(2) 0.0379(17) 0.0259(14) 0.0056(16) 0.0156(14) 0.0043(11)
    C3B 0.059(3) 0.0386(18) 0.0276(14) 0.0065(18) 0.0197(17) 0.0131(11)
    C4B 0.065(3) 0.0320(15) 0.0343(18) -0.0086(16) 0.028(2) 0.0002(13)
    C5B 0.055(3) 0.0457(19) 0.050(2) -0.0018(19) 0.031(2) 0.0083(17)
    C6B 0.046(2) 0.0458(19) 0.041(2) 0.0010(18) 0.0182(19) 0.0113(17)
    C7 0.0638(9) 0.0303(6) 0.0298(6) 0.0083(6) 0.0238(6) 0.0061(5)
    C8 0.0488(7) 0.0349(6) 0.0335(6) 0.0037(5) 0.0202(6) 0.0097(5)
    C9 0.0389(6) 0.0323(6) 0.0279(5) 0.0005(5) 0.0126(5) 0.0065(4)
    C10 0.0397(7) 0.0478(8) 0.0320(6) 0.0081(5) 0.0135(5) 0.0127(5)
    C11 0.0240(5) 0.0424(7) 0.0238(5) -0.0017(4) 0.0067(4) 0.0040(4)
    C3A 0.056(3) 0.044(2) 0.0397(18) 0.0139(18) 0.0194(18) 0.0134(14)
    C4A 0.055(3) 0.0314(17) 0.0291(15) -0.0016(18) 0.017(2) 0.0062(12)
    C5A 0.045(3) 0.0402(19) 0.044(2) 0.0033(16) 0.024(2) 0.0081(16)
    C6A 0.038(2) 0.0309(16) 0.0338(19) 0.0064(14) 0.0144(18) 0.0112(13)
    C2A 0.053(2) 0.0369(19) 0.0353(17) 0.0087(17) 0.0212(16) 0.0099(13)
    C1A 0.038(2) 0.0219(14) 0.0268(15) -0.0032(14) 0.0161(14) -0.0043(12)
_geom_special_details
;
Bond distances, angles <i>etc</i>. have been calculated using the rounded
fractional coordinates. All su's are estimated from the variances of the
(full) variance-covariance matrix. The cell e.s.d.'s are taken into account in
the estimation of distances, angles and torsion angles
;
loop_
    _geom_bond_atom_site_label_1
    _geom_bond_atom_site_label_2
    _geom_bond_site_symmetry_1
    _geom_bond_site_symmetry_2
    _geom_bond_distance
    _geom_bond_publ_flag
    O1 C11 . . 1.2472(15) no
    N1 N2 . . 1.3788(15) no
    N1 C9 . . 1.2915(17) no
    N2 C11 . . 1.3618(15) no
    N3 C11 . . 1.3398(17) no
    N2 H2B . . 0.8800 no
    N3 H3B . . 0.8800 no
    N3 H3C . . 0.8800 no
    C1A C7 . . 1.432(5) no
    C1A C6A . . 1.391(10) no
    C1A C2A . . 1.390(7) no
    C1B C2B . . 1.390(7) no
    C1B C6B . . 1.390(11) no
    C1B C7 . . 1.556(6) no
    C2A C3A . . 1.389(8) no
    C2B C3B . . 1.390(9) no
    C3A C4A . . 1.391(12) no
    C3B C4B . . 1.390(13) no
    C4A C5A . . 1.391(9) no
    C4B C5B . . 1.391(9) no
    C5A C6A . . 1.389(10) no
    C5B C6B . . 1.389(10) no
    C7 C8 . . 1.3344(18) no
    C8 C9 . . 1.4610(19) no
    C9 C10 . . 1.494(2) no
    C2A H2AA . . 0.9500 no
    C2B H2BA . . 0.9500 no
    C3A H3AA . . 0.9500 no
    C3B H3BA . . 0.9500 no
    C4A H4AA . . 0.9500 no
    C4B H4BA . . 0.9500 no
    C5A H5AA . . 0.9500 no
    C5B H5BA . . 0.9500 no
    C6A H6AA . . 0.9500 no
    C6B H6BA . . 0.9500 no
    C7 H7A . . 0.9500 no
    C8 H8A . . 0.9500 no
    C10 H10B . . 0.9800 no
    C10 H10C . . 0.9800 no
    C10 H10A . . 0.9800 no
loop_
    _geom_angle_atom_site_label_1
    _geom_angle_atom_site_label_2
    _geom_angle_atom_site_label_3
    _geom_angle_site_symmetry_1
    _geom_angle_site_symmetry_2
    _geom_angle_site_symmetry_3
    _geom_angle
    _geom_angle_publ_flag
    N2 N1 C9 . . . 118.31(11) no
    N1 N2 C11 . . . 118.53(11) no
    N1 N2 H2B . . . 121.00 no
    C11 N2 H2B . . . 121.00 no
    C11 N3 H3B . . . 120.00 no
    H3B N3 H3C . . . 120.00 no
    C11 N3 H3C . . . 120.00 no
    C6A C1A C7 . . . 117.1(4) no
    C2A C1A C7 . . . 122.6(5) no
    C2A C1A C6A . . . 119.9(5) no
    C2B C1B C7 . . . 113.5(6) no
    C2B C1B C6B . . . 120.0(6) no
    C6B C1B C7 . . . 126.4(5) no
    C1A C2A C3A . . . 120.1(6) no
    C1B C2B C3B . . . 120.0(7) no
    C2A C3A C4A . . . 120.0(5) no
    C2B C3B C4B . . . 120.0(5) no
    C3A C4A C5A . . . 120.0(6) no
    C3B C4B C5B . . . 120.0(6) no
    C4A C5A C6A . . . 120.0(8) no
    C4B C5B C6B . . . 120.0(8) no
    C1A C6A C5A . . . 120.0(6) no
    C1B C6B C5B . . . 120.0(6) no
    C1B C7 C8 . . . 119.7(3) no
    C1A C7 C8 . . . 132.9(3) no
    C7 C8 C9 . . . 126.08(15) no
    N1 C9 C8 . . . 114.27(13) no
    C8 C9 C10 . . . 120.69(11) no
    N1 C9 C10 . . . 125.04(12) no
    N2 C11 N3 . . . 117.53(11) no
    O1 C11 N3 . . . 122.23(11) no
    O1 C11 N2 . . . 120.24(12) no
    C3A C2A H2AA . . . 120.00 no
    C1A C2A H2AA . . . 120.00 no
    C3B C2B H2BA . . . 120.00 no
    C1B C2B H2BA . . . 120.00 no
    C4A C3A H3AA . . . 120.00 no
    C2A C3A H3AA . . . 120.00 no
    C4B C3B H3BA . . . 120.00 no
    C2B C3B H3BA . . . 120.00 no
    C5A C4A H4AA . . . 120.00 no
    C3A C4A H4AA . . . 120.00 no
    C5B C4B H4BA . . . 120.00 no
    C3B C4B H4BA . . . 120.00 no
    C4A C5A H5AA . . . 120.00 no
    C6A C5A H5AA . . . 120.00 no
    C4B C5B H5BA . . . 120.00 no
    C6B C5B H5BA . . . 120.00 no
    C5A C6A H6AA . . . 120.00 no
    C1A C6A H6AA . . . 120.00 no
    C5B C6B H6BA . . . 120.00 no
    C1B C6B H6BA . . . 120.00 no
    C1A C7 H7A . . . 114.00 no
    C1B C7 H7A . . . 126.00 no
    C8 C7 H7A . . . 114.00 no
    C9 C8 H8A . . . 117.00 no
    C7 C8 H8A . . . 117.00 no
    C9 C10 H10C . . . 110.00 no
    C9 C10 H10B . . . 109.00 no
    H10B C10 H10C . . . 109.00 no
    H10A C10 H10B . . . 110.00 no
    H10A C10 H10C . . . 109.00 no
    C9 C10 H10A . . . 110.00 no
loop_
    _geom_torsion_atom_site_label_1
    _geom_torsion_atom_site_label_2
    _geom_torsion_atom_site_label_3
    _geom_torsion_atom_site_label_4
    _geom_torsion_site_symmetry_1
    _geom_torsion_site_symmetry_2
    _geom_torsion_site_symmetry_3
    _geom_torsion_site_symmetry_4
    _geom_torsion
    _geom_torsion_publ_flag
    C9 N1 N2 C11 . . . . -173.34(11) no
    N2 N1 C9 C8 . . . . -179.53(10) no
    N2 N1 C9 C10 . . . . 1.37(19) no
    N1 N2 C11 O1 . . . . 179.22(11) no
    N1 N2 C11 N3 . . . . -1.40(17) no
    C6B C1B C2B C3B . . . . 0.0(7) no
    C7 C1B C2B C3B . . . . -179.2(4) no
    C2B C1B C6B C5B . . . . 0.0(8) no
    C7 C1B C6B C5B . . . . 179.1(4) no
    C2B C1B C7 C8 . . . . -178.1(3) no
    C6B C1B C7 C8 . . . . 2.8(6) no
    C1B C2B C3B C4B . . . . 0.0(7) no
    C2B C3B C4B C5B . . . . 0.0(7) no
    C3B C4B C5B C6B . . . . 0.0(8) no
    C4B C5B C6B C1B . . . . 0.0(8) no
    C1B C7 C8 C9 . . . . 175.5(2) no
    C7 C8 C9 N1 . . . . 178.13(13) no
    C7 C8 C9 C10 . . . . -2.7(2) no
loop_
    _geom_hbond_atom_site_label_D
    _geom_hbond_atom_site_label_H
    _geom_hbond_atom_site_label_A
    _geom_hbond_site_symmetry_A
    _geom_hbond_distance_DH
    _geom_hbond_distance_HA
    _geom_hbond_distance_DA
    _geom_hbond_angle_DHA
    _geom_hbond_publ_flag
    N2 H2B O1 7_558 0.88 2.12 2.9785(15) 166 yes
    N3 H3B O1 2_658 0.88 2.08 2.9434(14) 168 yes
    N3 H3C N1 . 0.88 2.28 2.6397(16) 104 no
    C10 H10A O1 7_558 0.98 2.51 3.2384(17) 131 yes
    C10 H10B N1 7_557 0.98 2.58 3.4566(19) 148 yes
    C4B H4BA Cg1 4_564 0.95 2.86 3.618(5) 138 yes
    C4A H4AA Cg1 4_564 0.95 2.76 3.590(5) 146 yes
    C4A H4AA Cg2 4_564 0.95 2.93 3.714(5) 141 yes
