# Supplementary material for: (2E)-2-[(3E)-4-Phenyl­but-3-en-2-yl­idene]hydrazinecarboxamide
Source: Acta Crystallogr Sect E Struct Rep Online. 2011 Dec 10;68(Pt 1):o76–7. doi: 10.1107/S160053681105255X (PMC3254430; doi:10.1107/S160053681105255X)
Supplement: Supplementary file 2 [file e-68-00o76-Isup2.hkl]

# 
# h,k,l, Fc-squared, Fo-squared, sigma(Fo-squared) and status flag 
# 
data_I
_shelx_title ' ybn-19 in C2/c' 
_shelx_refln_list_code          4 
_shelx_F_calc_maximum      252.00 
_exptl_crystal_F_000       864.00 
_reflns_d_resolution_high  0.6917 
 
loop_ 
 _symmetry_equiv_pos_as_xyz 
 'x, y, z' 
 '-x, y, -z+1/2' 
 'x+1/2, y+1/2, z' 
 '-x+1/2, y+1/2, -z+1/2' 
 '-x, -y, -z' 
 'x, -y, z-1/2' 
 '-x+1/2, -y+1/2, -z' 
 'x+1/2, -y+1/2, z-1/2' 
 
_cell_length_a    15.1094 
_cell_length_b    24.4445 
_cell_length_c     7.0368 
_cell_angle_alpha  90.000 
_cell_angle_beta  109.908 
_cell_angle_gamma  90.000 
 
_shelx_F_squared_multiplier     1.000 
 
loop_ 
 _refln_index_h 
 _refln_index_k 
 _refln_index_l 
 _refln_F_squared_calc 
 _refln_F_squared_meas 
 _refln_F_squared_sigma 
 _refln_observed_status 
   6   0   0     2577.68     4343.74    100.26 o 
   8   0   0     1475.52     1928.05     44.77 o 
  10   0   0        4.10        0.86     18.19 o 
  12   0   0       11.18       31.78     19.16 o 
  14   0   0      379.39      298.98      3.76 o 
  16   0   0       53.71       34.03     21.02 o 
  18   0   0        0.00        5.39     12.64 o 
   9   1   0      202.76      299.28      6.19 o 
  11   1   0        4.67        0.31     13.46 o 
  13   1   0        1.04       17.44     11.38 o 
  15   1   0        3.62        0.51     11.58 o 
  17   1   0        0.00        0.46      8.69 o 
  19   1   0        1.87        0.30      5.10 o 
   4   2   0     4748.41     9364.54     36.15 o 
   6   2   0    11269.84    10224.22     59.36 o 
   8   2   0      134.91       65.54      6.49 o 
  10   2   0       52.25       85.57      6.48 o 
  12   2   0       95.23       50.41     13.01 o 
  14   2   0      169.31      112.01     17.26 o 
  16   2   0       16.58       24.08      4.14 o 
  18   2   0        4.30        1.44      6.00 o 
  20   2   0      135.87      191.37     30.53 o 
   5   3   0     3502.57     5142.79     44.07 o 
   7   3   0      906.86      884.98     14.21 o 
   9   3   0      235.32      278.31     10.84 o 
  11   3   0       20.05       35.73      2.95 o 
  13   3   0       45.04       17.87      7.51 o 
  15   3   0       56.92       55.29      4.84 o 
  17   3   0        5.89       21.27      6.23 o 
  19   3   0        2.75        1.70      5.33 o 
   0   4   0     2303.09     2925.97     39.12 o 
   2   4   0     9625.81    11039.23     68.19 o 
   4   4   0     2734.37     2650.36     23.34 o 
   6   4   0     2427.17     2966.07     21.45 o 
   8   4   0     2117.50     2169.09     17.80 o 
  10   4   0       66.53       86.23      2.73 o 
  12   4   0      110.02      129.25      4.96 o 
  14   4   0       41.76       48.10      2.43 o 
  16   4   0        6.07        8.51      4.84 o 
  18   4   0        3.89        8.89      2.24 o 
  20   4   0       71.21       91.93     14.57 o 
   1   5   0      281.40      255.92      3.99 o 
   3   5   0        9.10        7.85      0.96 o 
   5   5   0     3159.43     3196.02     33.26 o 
   7   5   0      271.66      315.01      5.15 o 
   9   5   0      433.26      464.44      7.03 o 
  11   5   0       15.41       26.06      1.65 o 
  13   5   0      105.99       96.64      3.74 o 
  15   5   0      120.39      118.98      8.99 o 
  17   5   0        6.85        4.42      2.65 o 
  19   5   0       15.06       19.11      3.93 o 
   0   6   0    22030.83    22690.43    213.66 o 
   2   6   0     6591.63     6391.50     40.91 o 
   4   6   0      751.51      626.61      9.39 o 
   6   6   0      988.14      926.51     15.15 o 
   8   6   0     2994.19     3094.62     31.68 o 
  10   6   0      165.75      152.53      4.42 o 
  12   6   0      361.21      339.33      7.29 o 
  14   6   0       68.30       60.16      5.71 o 
  16   6   0       37.90       37.85      4.92 o 
  18   6   0       23.75       33.31      4.60 o 
  20   6   0       20.25       10.92      4.58 o 
   1   7   0     5202.88     4729.34     42.72 o 
   3   7   0       53.60       94.69      6.11 o 
   5   7   0      192.54      140.67      4.88 o 
   7   7   0       77.73      104.53      4.09 o 
   9   7   0      654.17      654.20     10.77 o 
  11   7   0      799.74      810.47     18.62 o 
  13   7   0        5.84        2.65      2.25 o 
  15   7   0      168.24      165.28      9.79 o 
  17   7   0        0.74        3.20      2.54 o 
  19   7   0       11.43        3.55      2.90 o 
   0   8   0       26.25        7.67      2.02 o 
   2   8   0     3298.58     3156.16     18.98 o 
   4   8   0       75.84       82.23      3.11 o 
   6   8   0       12.18       10.18      1.55 o 
   8   8   0     1517.91     1440.18     14.05 o 
  10   8   0      228.41      246.49      6.92 o 
  12   8   0      402.74      376.66     11.14 o 
  14   8   0      161.89      139.00      8.49 o 
  16   8   0      171.02      191.82     16.15 o 
  18   8   0       85.36       62.78      8.06 o 
   1   9   0      777.09      803.44     14.38 o 
   3   9   0      210.20      220.23      3.46 o 
   5   9   0     2268.13     2113.73     20.34 o 
   7   9   0       32.18       22.69      1.29 o 
   9   9   0      103.61      113.03      4.48 o 
  11   9   0      672.91      566.60     12.99 o 
  13   9   0       62.84       63.11      4.57 o 
  15   9   0      250.23      254.97     12.03 o 
  17   9   0       40.34       48.06      6.81 o 
  19   9   0       23.68       20.79      6.44 o 
   0  10   0     5443.46     5144.58     54.96 o 
   2  10   0        1.61        4.62      3.03 o 
   4  10   0      126.70      120.47      4.47 o 
   6  10   0        0.59        9.54      1.20 o 
   8  10   0      339.28      314.10      7.74 o 
  10  10   0       54.74       49.40      3.94 o 
  12  10   0       80.06       92.73      5.22 o 
  14  10   0      142.26      134.32      7.28 o 
  16  10   0      121.58      132.24      9.12 o 
  18  10   0        4.41        7.84      3.96 o 
   1  11   0      108.67      104.50      3.62 o 
   3  11   0       32.85       23.41      5.10 o 
   5  11   0     1807.33     1833.55     12.71 o 
   7  11   0       23.15       33.06      2.44 o 
   9  11   0      800.36      688.74     11.48 o 
  11  11   0     1005.92      938.05     16.32 o 
  13  11   0      145.17      138.89      7.23 o 
  15  11   0      115.37      107.23      6.80 o 
  17  11   0       89.50       79.72      9.27 o 
   0  12   0      649.27      668.98     10.26 o 
   2  12   0     1335.38     1341.42     18.64 o 
   4  12   0      109.08      121.12      3.69 o 
   6  12   0       24.23       29.86      1.82 o 
   8  12   0       37.08       17.10      1.73 o 
  10  12   0     1295.70     1238.34     21.79 o 
  12  12   0      320.11      358.28     10.85 o 
  14  12   0       34.73       25.61      2.97 o 
  16  12   0        0.58        0.33      2.05 o 
  18  12   0       13.05       13.92      6.62 o 
   1  13   0        8.77        5.33      1.26 o 
   3  13   0     2188.37     2123.04     24.42 o 
   5  13   0      217.45      199.14      7.24 o 
   7  13   0      643.52      574.60      9.46 o 
   9  13   0       35.30       42.76      3.60 o 
  11  13   0     1463.21     1470.79     20.57 o 
  13  13   0      437.15      395.13     12.78 o 
  15  13   0       49.23       44.94      4.98 o 
  17  13   0       10.78       10.10      2.70 o 
   0  14   0     1781.19     2018.41     46.10 o 
   2  14   0      146.48      181.82      8.01 o 
   4  14   0        4.93        9.59      4.45 o 
   6  14   0       63.75       49.47      4.32 o 
   8  14   0      928.78      971.17     19.31 o 
  10  14   0        0.66        0.58      1.71 o 
  12  14   0      176.22      179.42      9.12 o 
  14  14   0       13.52       21.23      2.29 o 
  16  14   0       50.12       53.88      7.74 o 
  18  14   0       35.52       36.26     12.02 o 
   1  15   0       75.86       92.14      7.03 o 
   3  15   0        5.15        1.75      3.52 o 
   5  15   0      767.93      803.37     16.12 o 
   7  15   0      784.04      745.08      8.40 o 
   9  15   0     1048.08     1009.82     15.75 o 
  11  15   0        1.79        2.78      1.67 o 
  13  15   0       43.19       56.20      3.91 o 
  15  15   0       60.97       55.76      5.16 o 
  17  15   0        0.02        1.03      3.07 o 
   0  16   0       52.13       59.51      6.71 o 
   2  16   0      254.68      243.38      9.46 o 
   4  16   0      148.13      150.72      7.09 o 
   6  16   0      519.55      561.04      9.57 o 
   8  16   0      623.28      607.46     21.38 o 
  10  16   0      288.79      319.21      7.95 o 
  12  16   0        9.20        9.53      2.20 o 
  14  16   0       21.77       27.75      4.10 o 
  16  16   0       51.07       48.61      8.90 o 
   1  17   0      188.59      206.62      6.53 o 
   3  17   0     2209.06     2248.14     23.13 o 
   5  17   0        0.91        0.50      1.16 o 
   7  17   0      144.88      142.23      4.43 o 
   9  17   0      160.99      165.98      7.05 o 
  11  17   0       42.06       42.11      3.52 o 
  13  17   0       21.94       23.96      4.14 o 
  15  17   0       61.16       74.49     10.40 o 
  17  17   0        1.25        4.00      6.41 o 
   0  18   0      107.99      119.92      7.27 o 
   2  18   0      535.51      580.80     15.99 o 
   4  18   0      248.92      276.84      7.60 o 
   6  18   0       38.03       33.16      4.67 o 
   8  18   0      144.07      136.32      5.43 o 
  10  18   0        1.04        1.36      1.45 o 
  12  18   0        6.87        7.17      2.95 o 
  14  18   0        2.36        0.52      2.70 o 
  16  18   0       41.01       31.81      7.63 o 
   1  19   0        2.48        1.08      1.87 o 
   3  19   0      657.34      753.09     32.11 o 
   5  19   0        2.29        5.12      2.39 o 
   7  19   0       76.06       67.59      5.35 o 
   9  19   0       18.52       20.09      2.82 o 
  11  19   0       60.27       56.22      5.24 o 
  13  19   0        0.03        1.42      2.12 o 
  15  19   0      113.97      106.81     10.28 o 
   0  20   0        7.53        4.34      1.09 o 
   2  20   0      136.03      137.05      7.24 o 
   4  20   0      600.70      582.77     33.55 o 
   6  20   0      212.25      222.95     11.54 o 
   8  20   0        0.01        2.79      2.41 o 
  10  20   0       31.83       32.45      4.41 o 
  12  20   0       41.61       37.62      6.08 o 
  14  20   0       14.79       14.98      4.61 o 
   1  21   0      220.21      237.21     16.72 o 
   3  21   0      380.11      335.69     13.71 o 
   5  21   0      250.69      251.16      9.13 o 
   7  21   0        0.10        0.13      1.94 o 
   9  21   0        1.76        2.79      2.54 o 
  11  21   0      143.87      161.97      8.50 o 
  13  21   0       39.33       51.08      7.86 o 
  15  21   0       49.70       52.92      8.26 o 
   0  22   0      122.37      102.35     18.38 o 
   2  22   0      108.06      101.48      6.53 o 
   4  22   0        4.15        4.95      1.45 o 
   6  22   0       67.61       71.93     10.78 o 
   8  22   0       14.69        8.37      2.67 o 
  10  22   0       20.44       17.60      4.48 o 
  12  22   0        1.99        7.19      2.40 o 
  14  22   0        3.76        6.41      2.91 o 
   1  23   0       30.32       33.08      8.13 o 
   3  23   0       34.38       37.33      8.18 o 
   5  23   0       26.01       29.00      4.73 o 
   7  23   0      116.73      113.87     16.72 o 
   9  23   0      166.29      138.35      8.00 o 
  11  23   0       90.08       93.45      9.88 o 
  13  23   0       13.59        7.67      3.97 o 
  15  23   0        1.73        0.16      5.78 o 
   0  24   0        3.41        4.34      4.83 o 
   2  24   0       19.62       23.29      7.30 o 
   4  24   0       28.25       21.14      5.67 o 
   6  24   0       94.23       98.37     13.90 o 
   8  24   0       67.30       64.62     16.97 o 
  10  24   0        7.33        4.87      2.40 o 
  12  24   0       30.72       29.28      6.13 o 
  14  24   0       16.03       21.85      6.58 o 
   1  25   0       26.54       28.61      6.26 o 
   3  25   0        3.08       11.40      4.79 o 
   5  25   0       67.70       58.08      9.16 o 
   7  25   0       91.82       91.23     11.76 o 
   9  25   0        0.69        2.90      2.84 o 
  11  25   0        7.62       15.60      7.07 o 
  13  25   0       19.66       27.46      8.75 o 
   0  26   0       33.37       36.59      9.85 o 
   2  26   0        4.78       11.79      4.42 o 
   4  26   0       87.32       88.05     16.57 o 
   6  26   0       36.27       33.76      7.58 o 
   8  26   0       42.66       35.03     13.73 o 
  10  26   0       96.40      113.35     23.81 o 
  12  26   0        5.85       10.85      6.70 o 
   1  27   0       10.32        9.46      3.62 o 
   3  27   0      105.45      113.37     13.69 o 
   5  27   0       27.29       27.13     13.29 o 
   7  27   0        8.11        7.14      5.10 o 
   9  27   0       94.44       91.31     10.66 o 
  11  27   0       23.81       16.07      4.75 o 
   0  28   0        7.93        7.47      9.03 o 
   2  28   0        4.06       10.89      6.73 o 
   4  28   0       12.57       17.54      8.84 o 
   6  28   0       20.53       16.03      8.07 o 
   8  28   0        5.65        2.96      3.66 o 
  10  28   0       17.90       12.52      6.22 o 
   1  29   0        5.08        6.33      3.08 o 
   3  29   0       38.46       35.33      5.53 o 
   5  29   0       64.38       57.65     12.63 o 
   7  29   0        1.58        0.02      2.83 o 
   9  29   0       86.85       81.34     10.44 o 
  11  29   0       54.27       56.86     14.32 o 
   0  30   0      171.20      215.17     27.23 o 
   2  30   0       30.07       19.42      7.63 o 
   4  30   0        0.64        2.05      3.34 o 
   6  30   0        1.94        0.46      4.23 o 
   8  30   0       19.98       24.82      9.45 o 
  10  30   0       23.89       15.20      5.70 o 
   1  31   0        1.94        7.00      5.05 o 
   3  31   0        0.03        1.20      2.35 o 
   5  31   0        6.95       10.79      4.55 o 
   7  31   0        0.16        0.00      3.77 o 
   9  31   0       55.14       44.60     12.30 o 
   0  32   0        2.69        2.86      4.48 o 
   2  32   0       17.52       31.48      8.60 o 
   4  32   0      112.93      116.82     13.66 o 
   6  32   0       45.15       55.30     12.88 o 
   8  32   0       10.95       26.01      9.77 o 
   1  33   0        0.86        1.04      4.42 o 
   3  33   0        4.23       12.01      9.52 o 
   5  33   0        5.12        2.08      5.42 o 
 -19   1   1        6.96        1.12      2.82 o 
 -17   1   1      139.36      163.48     11.04 o 
 -15   1   1       66.65       67.04      7.64 o 
 -13   1   1        8.73       15.87      3.35 o 
 -11   1   1      333.62      260.26      8.95 o 
  -9   1   1     5200.73     5472.47     28.26 o 
  -7   1   1     2828.70     3037.07     26.88 o 
  -5   1   1       39.06        8.88      2.74 o 
  -3   1   1    15411.85    15849.24     48.32 o 
  -1   1   1      705.35     1075.69     18.63 o 
   1   1   1     1571.17     1460.92     20.05 o 
   3   1   1     4416.06     4554.65     38.94 o 
   5   1   1     2162.54     2146.09     16.41 o 
   7   1   1      827.84      805.09     13.24 o 
   9   1   1        8.78       21.01      3.48 o 
  11   1   1     2414.19     2400.71     31.11 o 
  13   1   1      129.30      124.32      7.51 o 
  15   1   1      267.23      293.93     13.66 o 
  17   1   1      118.38      146.34     10.08 o 
  19   1   1       74.53       73.63     11.07 o 
 -20   2   1        0.41       17.08      7.94 o 
 -18   2   1        0.27        2.23      2.12 o 
 -16   2   1        6.77       21.50      5.99 o 
 -14   2   1       47.04       26.60      6.72 o 
 -12   2   1      154.05      131.18      5.51 o 
 -10   2   1        4.12       14.07      2.37 o 
  -8   2   1        1.78        2.49      4.44 o 
  -6   2   1     1553.92     1668.82     15.88 o 
  -4   2   1     4026.46     3860.91     12.18 o 
  -2   2   1     4070.39     3371.69     18.95 o 
   0   2   1      871.19     1222.32     14.15 o 
   2   2   1     3360.20     3786.74     71.32 o 
   4   2   1       48.42       98.29      4.21 o 
   6   2   1      196.30      139.09      6.57 o 
   8   2   1       63.16       50.57      5.25 o 
  10   2   1      462.97      490.00     11.92 o 
  12   2   1      295.38      277.93     12.61 o 
  14   2   1        1.21        7.06      2.76 o 
  16   2   1       43.16       51.96      5.56 o 
  18   2   1       47.06       61.24      7.05 o 
 -19   3   1       42.20       42.32      5.76 o 
 -17   3   1       45.56       50.54      3.88 o 
 -15   3   1       37.60       34.27      9.41 o 
 -13   3   1       69.92       60.48      5.08 o 
 -11   3   1       82.17      114.53      5.53 o 
  -9   3   1     1846.32     1861.00     14.61 o 
  -7   3   1     3041.48     3518.06     14.44 o 
  -5   3   1    11653.77    12119.79     65.46 o 
  -3   3   1     8240.81     7742.46     45.82 o 
  -1   3   1     2871.18     2966.81     15.16 o 
   1   3   1     2499.89     2730.81     50.94 o 
   3   3   1      651.21      668.20     18.17 o 
   5   3   1      502.86      527.48      9.60 o 
   7   3   1       96.27       78.41      1.46 o 
   9   3   1      121.04      114.96      7.83 o 
  11   3   1     1805.75     1746.22     37.20 o 
  13   3   1      163.89      163.21      7.92 o 
  15   3   1      275.86      312.00     14.74 o 
  17   3   1      131.68      142.26     10.26 o 
  19   3   1       36.05       55.80      9.46 o 
 -20   4   1        0.37        2.95      3.37 o 
 -18   4   1       41.51       39.22      5.72 o 
 -16   4   1       12.95       10.12      2.27 o 
 -14   4   1        3.07        4.16      2.72 o 
 -12   4   1      265.07      196.18      7.67 o 
 -10   4   1      189.42      200.32      4.62 o 
  -8   4   1     2018.99     2437.41     15.73 o 
  -6   4   1     1375.46     1494.57     10.71 o 
  -4   4   1      709.01      878.95     10.32 o 
  -2   4   1     4521.01     4906.65     20.26 o 
   0   4   1       75.34       82.01      3.38 o 
   2   4   1     1072.22     1141.50      9.36 o 
   4   4   1     2109.79     2085.83     22.32 o 
   6   4   1     2411.02     2509.37     18.98 o 
   8   4   1      139.17      168.15      6.07 o 
  10   4   1      281.89      249.97      7.92 o 
  12   4   1      336.13      321.65     10.37 o 
  14   4   1       23.33       22.86      3.31 o 
  16   4   1       45.31       38.03      4.71 o 
  18   4   1       31.57       35.71      5.64 o 
 -19   5   1      132.16      133.52     11.66 o 
 -17   5   1        0.66        0.81      1.47 o 
 -15   5   1        3.07        7.54      2.01 o 
 -13   5   1      256.57      179.41     14.21 o 
 -11   5   1       37.50       50.58      2.56 o 
  -9   5   1      620.68      585.00      7.07 o 
  -7   5   1      848.49      958.34     12.21 o 
  -5   5   1     2508.45     2686.15     16.70 o 
  -3   5   1     5388.68     5096.51     45.12 o 
  -1   5   1    24219.85    22980.74    160.23 o 
   1   5   1    44559.76    44598.29    247.18 o 
   3   5   1      196.77      250.62     12.37 o 
   5   5   1      341.27      466.57     10.08 o 
   7   5   1        5.80       11.88      1.40 o 
   9   5   1       43.47       49.03      2.67 o 
  11   5   1     2052.12     1916.36     31.52 o 
  13   5   1       28.81       24.91      3.87 o 
  15   5   1      171.47      161.94      9.90 o 
  17   5   1       93.21      106.24      9.40 o 
  19   5   1       62.69       77.36     15.24 o 
 -20   6   1       12.19       14.91      8.50 o 
 -18   6   1       46.00       44.37     10.41 o 
 -16   6   1       89.58       72.12      7.94 o 
 -14   6   1       40.67       45.61      6.10 o 
 -12   6   1      202.42      161.24      7.74 o 
 -10   6   1        2.88        0.60      2.37 o 
  -8   6   1       17.49       17.23      1.34 o 
  -6   6   1       47.43       66.55      5.57 o 
  -4   6   1      728.55      863.22      9.36 o 
  -2   6   1    14313.03    14676.27    121.46 o 
   0   6   1    63502.00    60014.81    167.72 o 
   2   6   1    17560.65    18143.90    152.84 o 
   4   6   1       79.07       57.79      1.34 o 
   6   6   1     1370.64     1419.06     10.32 o 
   8   6   1      495.89      549.25      7.58 o 
  10   6   1     1088.49      964.38     12.26 o 
  12   6   1      954.01      967.35     20.63 o 
  14   6   1       29.08       19.22      4.76 o 
  16   6   1        1.93        7.70      3.30 o 
  18   6   1        8.39        5.79      4.16 o 
 -19   7   1       97.52      136.07     12.52 o 
 -17   7   1        4.86       12.11      4.89 o 
 -15   7   1        1.25        1.19      1.82 o 
 -13   7   1      354.53      302.45     11.11 o 
 -11   7   1       29.26       23.17      4.10 o 
  -9   7   1      542.72      602.54     11.39 o 
  -7   7   1      726.31      646.71      9.97 o 
  -5   7   1     1820.24     1735.12     19.05 o 
  -3   7   1     1289.38     1481.66     49.81 o 
  -1   7   1    45377.67    46706.35    324.09 o 
   1   7   1    10791.77    10703.92    167.61 o 
   3   7   1     4989.91     5436.65     20.02 o 
   5   7   1       82.51       97.96      5.67 o 
   7   7   1      276.64      215.46      6.50 o 
   9   7   1        0.01        0.66      1.69 o 
  11   7   1     2342.96     2351.80     16.73 o 
  13   7   1       15.89       14.52      3.19 o 
  15   7   1        7.53        5.94      3.09 o 
  17   7   1        7.53        4.80      2.55 o 
  19   7   1       59.53       45.65     10.55 o 
 -20   8   1       22.92       21.26      5.01 o 
 -18   8   1       16.14       11.91      4.50 o 
 -16   8   1      113.28       98.29      8.16 o 
 -14   8   1       98.94      106.82      5.87 o 
 -12   8   1      306.10      309.87      7.65 o 
 -10   8   1       87.90       99.88      3.38 o 
  -8   8   1      103.11       92.27      3.73 o 
  -6   8   1        1.17        0.76      0.47 o 
  -4   8   1      924.92      942.69     13.16 o 
  -2   8   1     1432.85     1445.30     29.63 o 
   0   8   1      333.89      427.32     14.03 o 
   2   8   1     2076.69     2015.83     21.50 o 
   4   8   1     1064.24     1371.01     11.92 o 
   6   8   1     4740.89     4834.09     34.16 o 
   8   8   1     1275.98     1324.86     14.35 o 
  10   8   1      145.88      136.33      5.60 o 
  12   8   1      274.33      269.40      7.99 o 
  14   8   1        4.13        4.21      2.45 o 
  16   8   1       35.26       45.61      6.31 o 
  18   8   1        4.79        3.75      2.23 o 
 -19   9   1       38.04       46.64     10.58 o 
 -17   9   1        3.51        2.14      3.02 o 
 -15   9   1       41.28       34.71      4.47 o 
 -13   9   1       51.01       48.08      3.58 o 
 -11   9   1       13.14       20.64      2.06 o 
  -9   9   1      699.73      751.56     11.89 o 
  -7   9   1      185.26      202.08      5.36 o 
  -5   9   1      526.33      516.87      5.68 o 
  -3   9   1        1.68        8.47      2.33 o 
  -1   9   1      555.18      657.28     10.18 o 
   1   9   1      416.34      450.76     12.81 o 
   3   9   1     2159.18     2161.63     12.60 o 
   5   9   1      214.40      249.59      5.91 o 
   7   9   1      413.76      367.90      9.00 o 
   9   9   1     1464.61     1402.55     16.91 o 
  11   9   1      128.95      126.98      6.19 o 
  13   9   1        0.01        2.22      1.58 o 
  15   9   1        5.44        2.37      2.40 o 
  17   9   1        0.07        0.01      2.00 o 
 -20  10   1       86.54      118.17     13.92 o 
 -18  10   1        7.72        7.53      3.36 o 
 -16  10   1      101.40       87.11     15.37 o 
 -14  10   1      224.77      210.64      8.95 o 
 -12  10   1       30.49       32.48      2.95 o 
 -10  10   1      502.05      475.66      9.55 o 
  -8  10   1       75.91       57.04      2.97 o 
  -4  10   1      558.12      712.44      7.45 o 
  -2  10   1      165.30      214.98      5.87 o 
   0  10   1      413.79      505.45     10.08 o 
   2  10   1      107.31      111.08      3.15 o 
   4  10   1     1858.73     2279.28     21.17 o 
   6  10   1     3190.36     3499.28     26.40 o 
   8  10   1      157.83      178.23     11.34 o 
  10  10   1      616.82      589.42     14.04 o 
  12  10   1       31.25       28.29      2.76 o 
  14  10   1       67.55       62.57      5.34 o 
  16  10   1       41.38       55.13      6.37 o 
  18  10   1        9.13       16.63      5.78 o 
 -19  11   1        0.41        0.01      2.69 o 
 -17  11   1       10.71        3.13      2.06 o 
 -15  11   1       59.91       57.35      5.47 o 
 -13  11   1       14.10        7.77      2.16 o 
 -11  11   1       16.17       13.22      2.66 o 
  -9  11   1       71.71       64.98      3.62 o 
  -7  11   1        0.27        0.45      0.59 o 
  -5  11   1      732.49      682.09      8.85 o 
  -3  11   1       28.08       15.20      2.06 o 
  -1  11   1      446.63      352.73      6.15 o 
   1  11   1      697.29      761.98     12.57 o 
   3  11   1     7842.04     8264.92     96.37 o 
   5  11   1       57.04       52.89      2.33 o 
   7  11   1     1405.57     1433.16     17.59 o 
   9  11   1     1092.61     1028.67     15.54 o 
  11  11   1        7.17        4.78      2.35 o 
  13  11   1       14.10       10.41      2.50 o 
  15  11   1        0.17        1.99      1.67 o 
  17  11   1        0.43        0.00      2.76 o 
 -18  12   1        0.03        1.17      2.99 o 
 -16  12   1      128.44      124.73     11.63 o 
 -14  12   1      247.39      259.21      8.45 o 
 -12  12   1      204.23      215.09      6.75 o 
 -10  12   1      125.87      120.65      6.35 o 
  -8  12   1       20.09        6.56      1.00 o 
  -6  12   1      361.48      342.83      4.60 o 
  -4  12   1     1645.90     1737.92     15.11 o 
  -2  12   1      153.55      145.09      6.07 o 
   0  12   1     1394.96     1411.33     17.27 o 
   2  12   1      770.68      959.69     13.33 o 
   4  12   1      674.35      709.65     11.73 o 
   6  12   1       24.69       27.20      2.59 o 
   8  12   1      281.52      302.39      8.74 o 
  10  12   1        0.15        0.29      0.97 o 
  12  12   1        0.49        1.56      1.48 o 
  14  12   1       68.75       77.86      5.85 o 
  16  12   1       20.94       19.45      3.96 o 
 -19  13   1       11.84       26.89     11.62 o 
 -17  13   1        3.10        5.01      3.08 o 
 -15  13   1        3.65        0.86      2.56 o 
 -13  13   1        2.71        2.06      2.18 o 
 -11  13   1      656.85      723.41     12.69 o 
  -9  13   1        0.09        0.61      1.66 o 
  -7  13   1        2.20        0.77      1.98 o 
  -5  13   1      314.73      348.26      8.28 o 
  -3  13   1      259.64      267.75      3.74 o 
  -1  13   1      198.46      147.77      2.26 o 
   1  13   1      769.82      702.47     14.30 o 
   3  13   1     4225.49     4311.55     55.29 o 
   5  13   1      370.80      375.44      6.90 o 
   7  13   1      520.85      459.38      8.65 o 
   9  13   1      292.27      274.78      8.37 o 
  11  13   1      163.83      166.84      7.92 o 
  13  13   1        6.74        6.61      1.71 o 
  15  13   1        2.27        3.43      2.35 o 
 -18  14   1        7.48       10.24      7.93 o 
 -16  14   1      304.85      319.17     13.47 o 
 -14  14   1      270.65      235.05      9.89 o 
 -12  14   1      586.33      605.67     14.49 o 
 -10  14   1       23.27       27.43      1.74 o 
  -8  14   1      100.58       99.77      3.34 o 
  -6  14   1     1099.11     1055.76     15.40 o 
  -4  14   1      327.00      302.02      5.60 o 
  -2  14   1      709.84      703.02     10.58 o 
   0  14   1       81.50       50.95      3.34 o 
   2  14   1      266.35      285.12      6.91 o 
   4  14   1        0.03        0.14      1.03 o 
   6  14   1       17.97        8.70      2.13 o 
   8  14   1      170.78      177.64      6.77 o 
  10  14   1       19.39       20.52      2.84 o 
  12  14   1      180.49      174.59      7.69 o 
  14  14   1       13.68       12.56      2.18 o 
  16  14   1       21.09       17.81      5.50 o 
 -19  15   1       12.02        1.45      5.30 o 
 -17  15   1       70.21       66.73     10.49 o 
 -15  15   1       26.20       33.17      4.77 o 
 -13  15   1        0.31        5.65      2.63 o 
 -11  15   1       68.70       63.14      4.59 o 
  -9  15   1      147.76      131.59      4.85 o 
  -7  15   1       94.87       89.14      3.88 o 
  -5  15   1      123.59      131.05      4.52 o 
  -3  15   1      624.63      627.20      8.27 o 
  -1  15   1       11.16       18.55      1.47 o 
   1  15   1        4.62       11.00      1.64 o 
   3  15   1        5.75        4.17      1.14 o 
   5  15   1        6.19        4.21      2.30 o 
   7  15   1       20.77       17.91      2.29 o 
   9  15   1       57.75       49.70      3.63 o 
  11  15   1       58.92       61.20      5.43 o 
  13  15   1        0.21        9.49      2.83 o 
  15  15   1        1.96        5.73      3.99 o 
 -18  16   1       34.40       36.48     12.27 o 
 -16  16   1      160.69      158.58     11.47 o 
 -14  16   1       38.50       47.26      5.94 o 
 -12  16   1      585.77      624.36     15.05 o 
 -10  16   1       94.94       95.25      3.85 o 
  -8  16   1      188.75      198.72      5.18 o 
  -6  16   1        0.01        0.65      1.25 o 
  -4  16   1       86.24      100.73      2.84 o 
  -2  16   1     1101.42     1119.82     11.73 o 
   0  16   1      665.83      553.24     11.02 o 
   2  16   1       10.51       20.24      3.01 o 
   4  16   1      398.04      409.11     13.44 o 
   6  16   1      174.46      147.18      4.96 o 
   8  16   1      321.14      295.15     10.10 o 
  10  16   1       28.91       20.00      2.55 o 
  12  16   1      110.53      108.67      8.67 o 
  14  16   1        1.12        3.80      2.52 o 
  16  16   1       14.87       34.95     13.49 o 
 -17  17   1       22.65       16.69      5.01 o 
 -15  17   1       25.33       20.38      6.24 o 
 -13  17   1       24.63       20.88      4.22 o 
 -11  17   1        7.79       11.54      2.64 o 
  -9  17   1        4.00        9.70      2.95 o 
  -7  17   1      182.19      210.34      9.27 o 
  -5  17   1      938.10      933.73     11.81 o 
  -3  17   1       15.85       18.31      1.16 o 
  -1  17   1        1.89        7.03      2.21 o 
   1  17   1        0.79        1.36      1.19 o 
   3  17   1       90.80      113.67      7.57 o 
   5  17   1        3.70        5.54      2.43 o 
   7  17   1        9.01       13.43      1.10 o 
   9  17   1        5.35       15.00      6.20 o 
  11  17   1        1.90        1.37      2.07 o 
  13  17   1       51.45       56.05      7.07 o 
  15  17   1        4.59        3.14      4.88 o 
 -16  18   1       48.50       54.35      7.10 o 
 -14  18   1        6.04       11.93      3.98 o 
 -12  18   1      668.88      695.90     15.58 o 
 -10  18   1      963.30      955.73     16.10 o 
  -8  18   1      705.32      707.23     13.59 o 
  -6  18   1       40.48       45.93      2.46 o 
  -4  18   1     1066.22     1002.47     17.41 o 
  -2  18   1      171.63      159.99      8.75 o 
   0  18   1        6.94       20.31      1.21 o 
   2  18   1       30.99       37.35      2.15 o 
   4  18   1        6.88        3.02      1.26 o 
   6  18   1       28.76       27.21      4.35 o 
   8  18   1       68.54       63.14      9.80 o 
  10  18   1        1.36        0.70      2.34 o 
  12  18   1       19.79       14.46      2.98 o 
  14  18   1       20.25       39.98      4.84 o 
 -17  19   1       13.33        6.28      3.86 o 
 -15  19   1       17.62       15.52      5.60 o 
 -13  19   1      146.86      173.27     10.67 o 
 -11  19   1     1056.25     1067.18     23.72 o 
  -9  19   1      118.30      123.46      7.28 o 
  -7  19   1      433.03      434.26      9.74 o 
  -5  19   1       89.90       77.13      3.69 o 
  -3  19   1       33.96       33.36      3.02 o 
  -1  19   1        2.86        1.65      2.11 o 
   1  19   1       61.36       57.37      8.45 o 
   3  19   1       64.67       43.35      7.55 o 
   5  19   1       17.47       23.19      6.07 o 
   7  19   1       31.07       26.31      3.18 o 
   9  19   1       11.85        5.74      6.04 o 
  11  19   1        8.30       10.91      4.35 o 
  13  19   1      131.98      134.77      8.23 o 
  15  19   1        1.64        6.64      6.47 o 
 -16  20   1       10.89        6.80      4.73 o 
 -14  20   1       16.36        4.60      2.69 o 
 -12  20   1      115.95      114.48      7.79 o 
 -10  20   1      371.57      427.70     12.35 o 
  -8  20   1      619.42      597.48     20.56 o 
  -6  20   1       38.36       36.24      3.64 o 
  -4  20   1      235.13      238.90      9.31 o 
  -2  20   1       17.33       16.48      2.96 o 
   0  20   1      329.21      350.08     14.36 o 
   2  20   1       39.33       40.20     10.78 o 
   4  20   1       11.37       13.27      3.91 o 
   6  20   1       44.98       40.65      6.83 o 
   8  20   1       15.41       21.11      7.83 o 
  10  20   1        1.21        1.87      3.13 o 
  12  20   1       14.50       18.77      5.55 o 
  14  20   1       69.27       74.33     17.71 o 
 -15  21   1        9.06        5.16      2.50 o 
 -13  21   1      129.51      130.81     12.37 o 
 -11  21   1      120.19      110.58     13.88 o 
  -9  21   1        5.86       32.65      4.75 o 
  -7  21   1      341.17      367.31     16.69 o 
  -5  21   1      492.91      488.26     12.62 o 
  -3  21   1      264.05      301.28     12.66 o 
  -1  21   1       98.28      101.30      3.96 o 
   1  21   1        0.14        0.16      1.80 o 
   3  21   1       25.42       31.55      5.79 o 
   5  21   1        3.91        3.80      2.16 o 
   7  21   1        0.04        0.01      1.97 o 
   9  21   1        0.86        2.83      2.64 o 
  11  21   1        2.75        5.65      3.60 o 
  13  21   1        2.64        3.11      3.99 o 
 -16  22   1       11.41       18.18      7.22 o 
 -14  22   1        1.51        3.21      3.73 o 
 -12  22   1       17.87       22.18      5.19 o 
 -10  22   1      933.99     1050.80     29.05 o 
  -8  22   1      615.67      605.49     17.18 o 
  -6  22   1       39.47       41.95      5.45 o 
  -4  22   1      178.61      179.49      9.50 o 
  -2  22   1       79.74       68.30      3.59 o 
   0  22   1       19.60       23.25      3.56 o 
   2  22   1        9.21        4.60      1.76 o 
   4  22   1       81.97       76.89      8.56 o 
   6  22   1        1.61        2.66      3.22 o 
   8  22   1        0.73        1.99      2.16 o 
  10  22   1       29.19       21.16      4.84 o 
  12  22   1        0.36        1.07      2.92 o 
 -15  23   1       33.23       24.82      6.52 o 
 -13  23   1       28.27       38.21      5.58 o 
 -11  23   1        0.04        1.80      2.48 o 
  -9  23   1        6.54        6.16      3.69 o 
  -7  23   1      115.37      117.13      9.48 o 
  -5  23   1      178.95      182.45      9.11 o 
  -3  23   1       63.49       70.99      7.80 o 
  -1  23   1      241.89      250.77     17.41 o 
   1  23   1        4.71        0.66      2.76 o 
   3  23   1        0.68        6.36      2.31 o 
   5  23   1        1.33        1.71      2.15 o 
   7  23   1        9.97       10.85      7.61 o 
   9  23   1       20.44       28.09      7.19 o 
  11  23   1       20.00       18.74      2.87 o 
  13  23   1        2.75        4.01      4.69 o 
 -14  24   1        2.81        3.05      2.44 o 
 -12  24   1        1.39        0.41      2.20 o 
 -10  24   1      240.07      241.28     12.90 o 
  -8  24   1      196.94      210.06     10.08 o 
  -6  24   1        0.32        0.93      2.13 o 
  -4  24   1      556.11      541.11     26.10 o 
  -2  24   1       58.34       60.72     21.05 o 
   0  24   1       70.86       87.40      8.42 o 
   2  24   1       25.94       21.87      7.00 o 
   4  24   1       66.31       59.10      5.55 o 
   6  24   1       16.99       15.35      8.45 o 
   8  24   1        6.86        2.89      3.70 o 
  10  24   1       19.63        7.59      4.51 o 
  12  24   1        1.36        0.06      3.58 o 
 -15  25   1       26.35       41.58     12.99 o 
 -13  25   1       39.73       26.63      5.64 o 
 -11  25   1       57.96       52.07      6.04 o 
  -9  25   1      119.67      121.52      8.70 o 
  -7  25   1        0.48        0.88      1.77 o 
  -5  25   1       10.39        3.58      4.38 o 
  -3  25   1       50.10       41.04      8.23 o 
  -1  25   1      131.66      141.83     11.87 o 
   1  25   1       45.99       56.13      9.26 o 
   3  25   1        4.70        3.76      2.87 o 
   5  25   1        1.08        1.94      3.04 o 
   7  25   1        2.43        0.29      2.34 o 
   9  25   1        3.51        1.98      2.64 o 
  11  25   1        2.66        1.43      3.44 o 
  13  25   1        6.72        6.25      4.94 o 
 -14  26   1       11.07        6.23      3.61 o 
 -12  26   1      154.35      181.22     22.71 o 
 -10  26   1       11.30        5.60      2.36 o 
  -8  26   1       46.62       39.61      7.69 o 
  -6  26   1       30.54       27.05      5.50 o 
  -4  26   1      179.29      174.83     15.96 o 
  -2  26   1       19.84       27.24      5.60 o 
   0  26   1        2.65        6.00      3.59 o 
   2  26   1       43.18       44.42      7.11 o 
   4  26   1      251.63      222.26     17.71 o 
   6  26   1      187.82      159.72     14.98 o 
   8  26   1       23.54       22.77      8.05 o 
  10  26   1        4.29        5.09      2.89 o 
  12  26   1        9.61       11.60      4.71 o 
 -11  27   1        3.93        2.88      4.62 o 
  -9  27   1       41.98       48.01     12.12 o 
  -7  27   1        4.11        3.65      3.64 o 
  -5  27   1       14.02       17.41      6.92 o 
  -3  27   1       46.75       62.82      8.09 o 
  -1  27   1       31.98       21.71      8.82 o 
   1  27   1        9.27       10.00      5.37 o 
   3  27   1       59.86       55.94      8.01 o 
   5  27   1        0.09        1.65      3.14 o 
   7  27   1       17.40        9.27      7.98 o 
   9  27   1        2.04       13.22      4.59 o 
  11  27   1        5.29       18.36      9.01 o 
 -10  28   1        1.74        2.03      2.96 o 
  -8  28   1        3.55        2.09      2.86 o 
  -6  28   1       17.50       18.89      5.27 o 
  -4  28   1       29.85       30.99     11.73 o 
  -2  28   1       36.05       30.66      5.60 o 
   0  28   1       28.31       16.30      7.61 o 
   2  28   1       54.62       39.68     16.16 o 
   4  28   1        6.88       12.42      5.71 o 
   6  28   1        0.09        0.20      2.93 o 
   8  28   1        1.47        9.20      4.51 o 
  10  28   1       16.74       24.55      7.96 o 
  -9  29   1       15.39       15.23      5.03 o 
  -7  29   1        0.07        0.78      2.84 o 
  -5  29   1        7.78        8.29      4.61 o 
  -3  29   1      129.14      124.55     13.39 o 
  -1  29   1      162.99      162.53     17.42 o 
   1  29   1       12.90        5.41      4.63 o 
   3  29   1       12.22        7.79      5.24 o 
   5  29   1       53.11       50.65      9.06 o 
   7  29   1        3.30        3.86      4.33 o 
   9  29   1       49.39       36.76     11.13 o 
  -8  30   1        7.86       21.39      6.23 o 
  -6  30   1        2.75        2.49      2.94 o 
  -4  30   1        4.19        4.99      4.04 o 
  -2  30   1      102.70       92.00     11.55 o 
   0  30   1      116.99      127.98     13.91 o 
   2  30   1        7.71        9.99      4.56 o 
   4  30   1      106.85       98.55     12.48 o 
   6  30   1      301.52      306.45     22.35 o 
   8  30   1      120.58      119.96     19.72 o 
  -7  31   1        2.55        4.03      5.31 o 
  -5  31   1       11.89       16.95      5.15 o 
  -3  31   1       90.98       92.74     12.42 o 
  -1  31   1       15.85        9.18      4.70 o 
   1  31   1        2.38        1.12      3.04 o 
   3  31   1        0.01        0.01      2.85 o 
   5  31   1        8.23       14.30      6.92 o 
   7  31   1       21.51       23.54     10.71 o 
  -8  32   1        0.40        0.10      4.44 o 
  -6  32   1        9.72       17.96      9.10 o 
  -4  32   1       37.14       31.59      8.69 o 
  -2  32   1      140.97      149.43     15.87 o 
   0  32   1      178.20      185.99     17.19 o 
   2  32   1       32.98       38.43     10.57 o 
   4  32   1       24.78       31.38     10.55 o 
  -7  33   1        3.00        3.92      5.57 o 
  -5  33   1       18.07        2.90      4.91 o 
  -3  33   1       33.33       32.14     11.86 o 
  -1  33   1      148.43      132.72     20.20 o 
   1  33   1      247.89      285.70     32.33 o 
 -20   0   2      105.01      121.36     20.56 o 
 -18   0   2      142.64      167.10     13.02 o 
 -16   0   2      316.43      298.66     17.56 o 
 -14   0   2       64.60       46.75      6.75 o 
 -12   0   2      372.45      317.91     13.78 o 
 -10   0   2       26.96       25.76      3.60 o 
  -8   0   2       20.85       42.67      2.80 o 
  -6   0   2     3447.58     3615.55     16.88 o 
  -4   0   2      160.16      206.30      4.04 o 
  -2   0   2     1684.98     1675.89     13.98 o 
   0   0   2     4737.56     5173.29     60.56 o 
   2   0   2    10327.66     9999.74     60.41 o 
   4   0   2        0.84        1.75      1.83 o 
   6   0   2     1547.85     1707.32     52.83 o 
   8   0   2        0.62        0.11      2.05 o 
  10   0   2     4172.21     4213.04    118.64 o 
  12   0   2     2399.20     2329.47     48.73 o 
  14   0   2        0.02        0.67      2.42 o 
  16   0   2       11.92       26.86      7.37 o 
  18   0   2        1.24        2.99      4.70 o 
 -19   1   2        3.81       10.99     11.42 o 
 -17   1   2        0.91        0.69      1.47 o 
 -15   1   2        0.47        5.13      2.01 o 
 -13   1   2       16.70       16.24      2.31 o 
 -11   1   2        0.26        0.94      0.81 o 
  -9   1   2      292.54      360.96      6.12 o 
  -7   1   2      570.92      607.90      6.11 o 
  -5   1   2      141.68      148.81      3.36 o 
  -3   1   2     1963.25     2024.14     10.11 o 
  -1   1   2      452.14      397.83      7.34 o 
   1   1   2      235.29      243.10     13.20 o 
   3   1   2      880.73      874.09     17.38 o 
   5   1   2      141.16      203.74      9.73 o 
   7   1   2      184.02      120.02      8.68 o 
   9   1   2      120.85      158.63      8.49 o 
  11   1   2        7.28       11.20      3.63 o 
  13   1   2       17.66       17.34      3.65 o 
  15   1   2       89.99       83.79      8.73 o 
  17   1   2       28.13       25.04      7.60 o 
 -20   2   2       65.87       87.67     12.87 o 
 -18   2   2       46.47       48.00      8.20 o 
 -16   2   2      319.42      263.59     14.25 o 
 -14   2   2       44.79       15.88      3.67 o 
 -12   2   2      375.42      335.39      6.67 o 
 -10   2   2      268.71      239.70      7.21 o 
  -8   2   2      656.67      779.19      6.93 o 
  -6   2   2     4716.07     4841.97     29.47 o 
  -4   2   2        4.94       10.01      0.71 o 
  -2   2   2      451.49      693.74      7.47 o 
   0   2   2     7608.48     7558.14     26.54 o 
   2   2   2     2015.45     2026.89     14.08 o 
   4   2   2     1331.01     1739.08     39.73 o 
   6   2   2     2949.34     2730.39     60.13 o 
   8   2   2     1523.28     1459.04     19.01 o 
  10   2   2      891.91      938.26     19.10 o 
  12   2   2      787.97      778.67     18.19 o 
  14   2   2      139.98      151.93      8.72 o 
  16   2   2        7.69        6.29      3.83 o 
  18   2   2        0.08        9.29      6.70 o 
 -19   3   2        3.29        5.78      3.57 o 
 -17   3   2       29.95       32.04      6.47 o 
 -15   3   2      114.83       91.98      5.78 o 
 -13   3   2        1.73        0.17      1.87 o 
 -11   3   2       56.95       54.94      2.66 o 
  -9   3   2      689.55      663.76      9.48 o 
  -7   3   2       12.20       12.12      3.45 o 
  -5   3   2      734.10      720.26      4.42 o 
  -3   3   2     1111.54     1134.92     12.99 o 
  -1   3   2      242.47      204.32      3.45 o 
   1   3   2      357.37      469.53      8.94 o 
   3   3   2       14.61       10.69      4.21 o 
   5   3   2      149.84      119.83      7.24 o 
   7   3   2      608.36      619.77      8.03 o 
   9   3   2     1645.37     1653.91     33.54 o 
  11   3   2      656.12      698.56     15.17 o 
  13   3   2        0.00        1.25      1.44 o 
  15   3   2      125.48      154.21     10.67 o 
  17   3   2      124.60      150.49     14.82 o 
 -20   4   2       12.14       25.36     11.08 o 
 -18   4   2        8.81        4.45      1.92 o 
 -16   4   2      196.67      163.96      8.47 o 
 -14   4   2        5.31       14.16      3.93 o 
 -12   4   2       28.16       21.70      3.41 o 
 -10   4   2        2.05        3.42      1.42 o 
  -8   4   2      186.77      210.95      5.59 o 
  -6   4   2      590.35      591.08      9.58 o 
  -4   4   2     1468.14     1730.96     14.84 o 
  -2   4   2     3472.29     3289.13     29.22 o 
   0   4   2      468.35      582.74      4.73 o 
   2   4   2     7755.11     7846.29     33.07 o 
   4   4   2      562.55      648.11     18.62 o 
   6   4   2     2251.38     2329.24     19.86 o 
   8   4   2     1484.57     1433.68     15.89 o 
  10   4   2      117.68      100.20      9.32 o 
  12   4   2       86.23       89.87      5.79 o 
  14   4   2      280.84      286.53     13.43 o 
  16   4   2        4.98        8.16      3.94 o 
  18   4   2        0.02        2.22      4.13 o 
 -19   5   2        0.24       11.86      3.53 o 
 -17   5   2       90.99       74.83     15.45 o 
 -15   5   2      276.48      251.97     14.35 o 
 -13   5   2        0.00        0.40      0.57 o 
 -11   5   2        3.09        2.07      0.77 o 
  -9   5   2      630.15      604.27      5.86 o 
  -7   5   2      605.13      561.90     10.15 o 
  -5   5   2      112.27      114.52      5.19 o 
  -3   5   2     6314.74     6304.51     60.17 o 
  -1   5   2      106.83       99.46      3.96 o 
   1   5   2     3107.13     3386.87     19.67 o 
   3   5   2     3627.50     4024.24     43.94 o 
   5   5   2        0.00        1.43      0.89 o 
   7   5   2       48.23       58.37      3.99 o 
   9   5   2      693.26      643.12     10.99 o 
  11   5   2      502.09      524.72     13.47 o 
  13   5   2        9.91        7.18      2.30 o 
  15   5   2       43.05       44.42      6.58 o 
  17   5   2      110.80      132.84     14.51 o 
 -20   6   2      110.02      133.56     13.93 o 
 -18   6   2       75.44       73.04      9.45 o 
 -16   6   2      136.02      130.32      7.31 o 
 -14   6   2      151.35      151.20      7.31 o 
 -12   6   2       50.16       52.50      3.26 o 
 -10   6   2       97.96      111.29      2.61 o 
  -8   6   2     2128.25     2322.85     24.99 o 
  -6   6   2       50.73       90.18      1.56 o 
  -4   6   2     1140.62     1210.93     21.86 o 
  -2   6   2      542.41      672.44     11.84 o 
   0   6   2     2469.77     2538.10     23.22 o 
   2   6   2     8466.04     8657.95     51.51 o 
   4   6   2     1072.54     1282.21     20.76 o 
   6   6   2      407.07      416.79     10.08 o 
   8   6   2      382.72      381.52      9.98 o 
  10   6   2      279.15      255.92      7.46 o 
  12   6   2       82.16       76.19      5.58 o 
  14   6   2      193.40      175.85     12.25 o 
  16   6   2        4.45       11.83      4.25 o 
  18   6   2        4.60       15.63      4.74 o 
 -19   7   2        6.27        6.26      5.71 o 
 -17   7   2       38.71       37.08      9.06 o 
 -15   7   2       73.04       53.54      6.73 o 
 -13   7   2       53.30       31.76      5.07 o 
 -11   7   2        4.15        2.96      1.77 o 
  -9   7   2      830.27     1020.63      7.42 o 
  -7   7   2     1296.07     1426.75     16.79 o 
  -5   7   2       24.94       35.90      1.72 o 
  -3   7   2     1803.76     1710.04     19.58 o 
  -1   7   2     4389.10     4262.77     41.12 o 
   1   7   2      573.37      635.26     25.60 o 
   3   7   2     1552.30     1641.45     11.26 o 
   5   7   2      497.63      497.47     10.11 o 
   7   7   2      161.10      181.41      4.81 o 
   9   7   2        0.53        0.95      0.84 o 
  11   7   2        2.34        3.09      1.80 o 
  13   7   2       14.66        8.31      4.29 o 
  15   7   2       47.65       46.25      7.00 o 
  17   7   2       35.00       44.25     11.25 o 
 -20   8   2       26.17       17.51      6.22 o 
 -18   8   2       36.96       49.72     10.71 o 
 -16   8   2      147.21      107.81     11.37 o 
 -14   8   2       75.85       64.11      2.72 o 
 -12   8   2       49.62       34.61      5.08 o 
 -10   8   2       32.24       28.69      4.61 o 
  -8   8   2      981.72     1059.93     12.20 o 
  -6   8   2     5238.67     5259.97     20.64 o 
  -4   8   2     7173.08     7681.57     71.57 o 
  -2   8   2     2501.82     2565.39     31.33 o 
   0   8   2       15.99       15.09      2.56 o 
   2   8   2     2881.61     2865.37     21.25 o 
   4   8   2       38.78       43.41      5.36 o 
   6   8   2       17.86        6.10      3.83 o 
   8   8   2      210.10      215.71      5.95 o 
  10   8   2      170.31      182.91      6.40 o 
  12   8   2       58.57       56.23      4.55 o 
  14   8   2      179.71      189.13     17.00 o 
  16   8   2        2.28        7.27      4.22 o 
  18   8   2       13.38       19.85      8.10 o 
 -19   9   2        7.46        1.02      3.68 o 
 -17   9   2        8.37        9.65      4.28 o 
 -15   9   2       48.29       43.68      4.33 o 
 -13   9   2      221.10      230.03      5.69 o 
 -11   9   2       52.34       45.88      4.43 o 
  -9   9   2      108.22       84.09      4.89 o 
  -7   9   2     1797.31     1845.04     16.20 o 
  -5   9   2      964.53      841.09     10.52 o 
  -3   9   2        1.12        0.30      2.38 o 
  -1   9   2      275.06      207.57      7.45 o 
   1   9   2     1593.03     1931.47     20.70 o 
   3   9   2      718.90      739.18     16.54 o 
   5   9   2      740.95      673.44     20.55 o 
   7   9   2       62.29       44.73      6.41 o 
   9   9   2        0.99        2.03      0.96 o 
  11   9   2        1.91        1.16      1.23 o 
  13   9   2       38.18       32.85      4.79 o 
  15   9   2       12.42        5.73      3.16 o 
  17   9   2       28.14       31.22     10.03 o 
 -20  10   2        6.12        0.07      3.90 o 
 -18  10   2        4.64        2.58      2.18 o 
 -16  10   2       21.99       17.13      5.00 o 
 -14  10   2       23.00       20.13      2.32 o 
 -12  10   2      196.74      200.92      6.43 o 
 -10  10   2       71.49       71.14      3.29 o 
  -8  10   2       19.59       14.55      1.45 o 
  -6  10   2      696.39      682.31      7.64 o 
  -4  10   2      897.38      974.65     11.21 o 
  -2  10   2     6227.23     6514.32     33.58 o 
   0  10   2      103.33       95.28      3.95 o 
   2  10   2       16.12       15.72      1.82 o 
   4  10   2      337.67      364.90      8.90 o 
   6  10   2        0.11        1.91      1.55 o 
   8  10   2        9.39       10.32      1.96 o 
  10  10   2      175.09      173.67      8.83 o 
  12  10   2       10.55       13.47      2.50 o 
  14  10   2      122.26      136.75     11.55 o 
  16  10   2        4.10        0.35      3.23 o 
 -19  11   2        7.93        2.61      2.36 o 
 -17  11   2       13.78       16.21      5.14 o 
 -15  11   2       59.76       63.62      5.90 o 
 -13  11   2      185.71      162.65      8.60 o 
 -11  11   2      496.57      522.38     11.67 o 
  -9  11   2      253.67      278.00      5.84 o 
  -7  11   2     1950.16     1958.38     25.97 o 
  -5  11   2     3857.74     3765.56     24.82 o 
  -3  11   2     2005.74     1924.59     16.45 o 
  -1  11   2     6868.49     6532.18     54.39 o 
   1  11   2     5599.26     5546.88     68.47 o 
   3  11   2      988.72     1251.33     18.59 o 
   5  11   2      388.15      304.91      9.35 o 
   7  11   2      102.44      121.86      7.79 o 
   9  11   2       76.45       65.35      7.74 o 
  11  11   2        2.67        2.65      1.81 o 
  13  11   2        2.42        3.03      1.88 o 
  15  11   2        5.50        6.19      3.07 o 
  17  11   2       59.26       63.37     12.92 o 
 -18  12   2        1.88        2.88      2.34 o 
 -16  12   2       14.03        8.85      2.52 o 
 -14  12   2       22.46       20.47      4.68 o 
 -12  12   2       43.77       43.20      3.88 o 
 -10  12   2       67.31       69.53      3.11 o 
  -8  12   2      609.65      590.52     11.61 o 
  -6  12   2       73.68       80.81      2.01 o 
  -4  12   2      913.28     1094.65     13.85 o 
  -2  12   2     2652.32     2900.48     58.89 o 
   0  12   2    14796.50    14803.20    139.69 o 
   2  12   2     2025.75     1831.59     19.86 o 
   4  12   2       23.88       16.62      2.95 o 
   6  12   2        2.27        0.94      0.85 o 
   8  12   2        0.14        0.79      1.29 o 
  10  12   2       45.67       58.37      6.22 o 
  12  12   2       16.41       15.71      4.01 o 
  14  12   2      212.95      213.83     16.83 o 
  16  12   2        0.89        1.84      6.02 o 
 -19  13   2       12.00        8.17      3.94 o 
 -17  13   2       13.63        8.80      2.96 o 
 -15  13   2      197.11      196.08     10.84 o 
 -13  13   2       44.05       54.13      4.53 o 
 -11  13   2       99.24      105.21      5.51 o 
  -9  13   2      168.26      171.19      6.26 o 
  -7  13   2      271.24      239.50      5.12 o 
  -5  13   2      928.78      950.57     15.53 o 
  -3  13   2       26.22       30.98      2.39 o 
  -1  13   2    10890.42    11021.90     88.97 o 
   1  13   2     1226.26     1268.82     13.33 o 
   3  13   2       22.97       22.36      2.47 o 
   5  13   2      278.71      274.76      7.65 o 
   7  13   2       49.80       29.47      4.24 o 
   9  13   2        1.10        4.50      2.11 o 
  11  13   2       27.68       31.81      4.87 o 
  13  13   2       16.57       20.46      5.47 o 
  15  13   2        0.55        2.24      2.64 o 
 -18  14   2        0.19        0.12      2.55 o 
 -16  14   2        1.42        1.24      2.16 o 
 -14  14   2        0.18        1.13      1.88 o 
 -12  14   2      387.22      392.43     10.05 o 
 -10  14   2      881.34      877.59     15.56 o 
  -8  14   2       11.23        9.51      1.04 o 
  -6  14   2       43.70       36.40      2.21 o 
  -4  14   2       62.39       98.81      3.88 o 
  -2  14   2      754.44      869.20     13.31 o 
   0  14   2      342.16      371.26     10.00 o 
   2  14   2      436.52      418.22     12.78 o 
   4  14   2      330.04      394.30      9.32 o 
   6  14   2      323.70      342.42      9.28 o 
   8  14   2       54.85       47.29      5.23 o 
  10  14   2       56.02       51.96      5.43 o 
  12  14   2        2.03        4.55      1.77 o 
  14  14   2       96.87       97.30     12.39 o 
  16  14   2        6.12        9.47      5.88 o 
 -19  15   2        7.35        0.01      3.44 o 
 -17  15   2        0.89        0.83      2.47 o 
 -15  15   2       56.17       49.02      5.35 o 
 -13  15   2        1.41        1.66      1.63 o 
 -11  15   2      732.59      735.47     17.61 o 
  -9  15   2     2649.45     2557.45     23.99 o 
  -7  15   2       26.74       38.53      2.83 o 
  -5  15   2      831.89      914.78     12.57 o 
  -3  15   2      273.09      337.25      9.01 o 
  -1  15   2      268.73      330.67     13.60 o 
   1  15   2      105.26       99.95      6.92 o 
   3  15   2      225.24      242.63      9.05 o 
   5  15   2      829.77      901.17     14.53 o 
   7  15   2        1.92        2.86      1.26 o 
   9  15   2       25.77       13.48      4.29 o 
  11  15   2       64.78       60.41      6.38 o 
  13  15   2       30.13       36.39      7.01 o 
  15  15   2        4.10        2.46      3.12 o 
 -18  16   2        2.86        0.36      5.49 o 
 -16  16   2       48.12       55.55      6.55 o 
 -14  16   2       36.69       34.44      3.80 o 
 -12  16   2        0.89        1.08      1.33 o 
 -10  16   2      139.60      146.78      6.80 o 
  -8  16   2       39.51       44.47      2.21 o 
  -6  16   2      145.76      144.17      4.61 o 
  -4  16   2      660.59      613.39      9.91 o 
  -2  16   2       21.45       24.10      1.63 o 
   0  16   2      153.30      134.25      4.62 o 
   2  16   2      467.67      486.51     16.19 o 
   4  16   2      817.06      865.60     19.81 o 
   6  16   2       59.17       67.43      4.29 o 
   8  16   2       44.92       34.74      7.07 o 
  10  16   2        3.49        0.70      1.48 o 
  12  16   2        0.17        0.33      2.63 o 
  14  16   2       14.16       15.38      6.75 o 
 -19  17   2        6.24        0.75      4.80 o 
 -17  17   2       15.47       11.11      4.56 o 
 -15  17   2       29.18       25.73      9.37 o 
 -13  17   2       41.10       44.01      6.35 o 
 -11  17   2      156.72      147.42      9.96 o 
  -9  17   2      597.64      614.23      9.78 o 
  -7  17   2        2.69        5.50      1.26 o 
  -5  17   2      543.36      591.60     10.55 o 
  -3  17   2      541.10      583.13     10.60 o 
  -1  17   2      611.27      616.11     12.74 o 
   1  17   2       28.72       24.88      2.35 o 
   3  17   2       48.56       62.13      6.40 o 
   5  17   2       24.75       38.87      5.28 o 
   7  17   2      153.48      140.84      8.54 o 
   9  17   2        0.04        0.02      3.24 o 
  11  17   2       62.50       71.76      7.36 o 
  13  17   2       27.27       43.28     12.11 o 
  15  17   2        1.91        7.75      5.34 o 
 -18  18   2        0.26        4.60      7.18 o 
 -16  18   2       29.10       20.39      3.18 o 
 -14  18   2      151.25      148.53     13.47 o 
 -12  18   2        7.13       11.01      4.23 o 
 -10  18   2      722.13      752.96     13.58 o 
  -8  18   2      215.96      213.31      7.99 o 
  -6  18   2       15.54       17.32      2.89 o 
  -4  18   2       94.08       77.63      2.45 o 
  -2  18   2       60.05       77.27      2.78 o 
   0  18   2       71.45       78.80      7.00 o 
   2  18   2      248.67      263.84     10.69 o 
   4  18   2      151.42      144.73     12.15 o 
   6  18   2        8.64       14.68      3.37 o 
   8  18   2      119.47      104.47     11.74 o 
  10  18   2       26.20        8.99      4.16 o 
  12  18   2        3.70        8.94      3.62 o 
  14  18   2       25.74       26.74      8.91 o 
 -17  19   2        3.23        8.08      4.13 o 
 -15  19   2        6.37       15.64      3.49 o 
 -13  19   2      122.89      150.39     10.29 o 
 -11  19   2       50.48       66.71      5.67 o 
  -9  19   2      178.31      160.96     10.32 o 
  -7  19   2       69.04       64.19      2.98 o 
  -5  19   2       90.94      102.94      3.64 o 
  -3  19   2      355.59      366.08      8.80 o 
  -1  19   2      495.22      510.70     13.42 o 
   1  19   2        0.88        1.41      1.49 o 
   3  19   2      124.33      102.36     10.30 o 
   5  19   2       72.61       66.56      7.67 o 
   7  19   2      105.56       96.74     12.06 o 
   9  19   2       10.12        9.20      5.54 o 
  11  19   2        3.30        3.74      2.29 o 
  13  19   2        2.04        1.87      2.75 o 
 -16  20   2       81.13      109.84     10.73 o 
 -14  20   2      160.27      164.64     12.67 o 
 -12  20   2       22.42       28.92      4.67 o 
 -10  20   2      318.33      334.39      9.85 o 
  -8  20   2        6.81        9.90      2.09 o 
  -6  20   2       43.83       43.29      3.33 o 
  -4  20   2       27.02       30.93      1.54 o 
  -2  20   2       98.15       89.36      5.16 o 
   0  20   2        0.19        1.23      1.51 o 
   2  20   2       74.83       65.57      6.14 o 
   4  20   2        2.14       27.87      4.56 o 
   6  20   2      132.09      124.15     15.12 o 
   8  20   2      102.70       82.64     21.22 o 
  10  20   2        6.35        5.48      3.75 o 
  12  20   2        0.08        0.36      2.21 o 
 -17  21   2       76.18       91.74     18.71 o 
 -15  21   2       35.50       30.51      6.60 o 
 -13  21   2      244.45      264.77     13.50 o 
 -11  21   2       70.95       72.12      8.09 o 
  -9  21   2      353.10      369.75     15.61 o 
  -7  21   2       30.45       26.17      3.02 o 
  -5  21   2        1.08        1.08      1.18 o 
  -3  21   2        0.00        0.31      2.14 o 
  -1  21   2       33.27       29.76      6.11 o 
   1  21   2       52.88       66.62      8.85 o 
   3  21   2       20.61       23.87      3.04 o 
   5  21   2      153.46      147.13     14.76 o 
   7  21   2        1.25        5.87      5.69 o 
   9  21   2        0.06        1.80      2.98 o 
  11  21   2        4.59        5.42      2.21 o 
  13  21   2        8.05        6.92      4.23 o 
 -16  22   2       77.42       90.72     11.37 o 
 -14  22   2       89.33       94.15      7.45 o 
 -12  22   2       31.25       38.11      9.00 o 
 -10  22   2        0.86        3.96      4.25 o 
  -8  22   2        9.98       10.26      2.78 o 
  -6  22   2        4.75        8.38      2.86 o 
  -4  22   2        0.02        0.68      2.10 o 
  -2  22   2        4.00        3.27      3.76 o 
   0  22   2      156.38      141.53      9.77 o 
   2  22   2        0.31        1.35      2.52 o 
   4  22   2      207.20      189.73     12.56 o 
   6  22   2        0.88        1.18      2.38 o 
   8  22   2       43.93       20.76      7.52 o 
  10  22   2        7.14        4.86      3.19 o 
  12  22   2        2.32        4.53      4.67 o 
 -15  23   2        2.86        3.03      3.77 o 
 -13  23   2      136.59      181.55     17.74 o 
 -11  23   2      102.03      109.18      7.97 o 
  -9  23   2       14.55        7.88      4.31 o 
  -7  23   2       10.94        3.46      2.17 o 
  -5  23   2       21.11       31.67      5.47 o 
  -3  23   2      224.83      227.97     11.87 o 
  -1  23   2      697.38      697.85     41.94 o 
   1  23   2       15.10       24.15      8.87 o 
   3  23   2        2.83        1.60      2.74 o 
   5  23   2      198.92      181.03     15.78 o 
   7  23   2      177.59      125.16     49.43 o 
   9  23   2        0.54        4.87      7.10 o 
  11  23   2        0.26        6.22      3.17 o 
 -14  24   2       37.16       39.18      7.87 o 
 -12  24   2        6.83       15.10      5.56 o 
 -10  24   2      446.33      445.41     14.83 o 
  -8  24   2      192.26      202.77     11.44 o 
  -6  24   2        0.05        0.11      1.96 o 
  -4  24   2       17.60       11.93      3.87 o 
  -2  24   2      284.28      282.16     15.94 o 
   0  24   2      220.27      225.09     17.58 o 
   2  24   2        3.86        8.42      2.22 o 
   4  24   2      132.99      129.37     13.08 o 
   6  24   2      297.35      258.87     18.51 o 
   8  24   2       57.44       44.37      8.93 o 
  10  24   2        3.43        9.72      3.94 o 
 -15  25   2        0.03        0.02      5.47 o 
 -13  25   2      230.52      241.47     15.27 o 
 -11  25   2      378.11      383.62     18.95 o 
  -9  25   2        2.09        5.91      2.31 o 
  -7  25   2       18.84       12.90      4.70 o 
  -5  25   2       69.34       71.43      7.50 o 
  -3  25   2      421.55      409.08     22.85 o 
  -1  25   2        4.48        4.39      4.00 o 
   1  25   2        0.36        0.30      3.54 o 
   3  25   2        4.08        6.82      3.52 o 
   5  25   2       71.35       52.08      7.77 o 
   7  25   2      217.27      180.39     35.17 o 
   9  25   2        7.62       10.92      4.30 o 
  11  25   2        0.85        4.48      3.24 o 
 -14  26   2        0.02        0.88      4.09 o 
 -12  26   2       25.38       27.52      5.94 o 
 -10  26   2        7.59        4.95      3.19 o 
  -8  26   2      100.31      104.90     10.07 o 
  -6  26   2       89.69       93.21     13.56 o 
  -4  26   2      100.23      100.94     17.90 o 
  -2  26   2      787.12      752.92     30.68 o 
   0  26   2      907.04      892.33     34.38 o 
   2  26   2      225.84      249.71     17.39 o 
   4  26   2        2.42        0.62      2.38 o 
   6  26   2       81.27       73.34     15.43 o 
   8  26   2       84.30       64.53     25.58 o 
  10  26   2        0.11        0.16      5.52 o 
 -11  27   2        0.45        4.11      4.27 o 
  -9  27   2      239.37      268.60     15.62 o 
  -7  27   2       78.82       68.23      8.94 o 
  -5  27   2       12.43       10.06      3.76 o 
  -3  27   2        8.98       14.12      3.73 o 
  -1  27   2      251.33      231.38     31.30 o 
   1  27   2      618.13      632.33     27.85 o 
   3  27   2      106.62      114.07     20.21 o 
   5  27   2        0.77        1.30      3.19 o 
   7  27   2       14.51       15.87      4.31 o 
   9  27   2        0.79        0.32      4.46 o 
  11  27   2        0.50        0.37      4.18 o 
 -10  28   2       25.30       30.71     10.09 o 
  -8  28   2       48.26       42.99      8.73 o 
  -6  28   2       40.82       29.63      7.37 o 
  -4  28   2       16.59       10.40      6.94 o 
  -2  28   2       19.57       15.36      8.72 o 
   0  28   2      170.82      147.30     12.16 o 
   2  28   2      280.06      316.54     23.63 o 
   4  28   2        5.17       16.44      5.44 o 
   6  28   2        1.37        0.18      4.15 o 
   8  28   2        0.55        1.66      4.71 o 
  -9  29   2      198.73      231.26     30.31 o 
  -7  29   2      117.03      117.83      9.85 o 
  -5  29   2       43.53       47.64      8.68 o 
  -3  29   2       42.67       35.05     17.39 o 
  -1  29   2       47.66       47.69     10.64 o 
   1  29   2       81.97       81.32     13.24 o 
   3  29   2       25.53       34.42      5.76 o 
   5  29   2       13.97       10.06      8.36 o 
   7  29   2        2.17        9.22      7.73 o 
   9  29   2        7.44       12.90      6.98 o 
  -8  30   2        3.23        6.23      7.24 o 
  -6  30   2        4.07        7.01      4.85 o 
  -4  30   2      215.49      218.93     14.04 o 
  -2  30   2      370.13      306.17     42.59 o 
   0  30   2       86.63       93.74     10.74 o 
   2  30   2       68.48       70.09      9.53 o 
   4  30   2       22.51       30.95      8.03 o 
   6  30   2        0.03        0.80      8.91 o 
   8  30   2       14.77       20.90      9.04 o 
  -7  31   2        5.74        3.53      5.11 o 
  -5  31   2       17.98       16.10      5.01 o 
  -3  31   2        0.03        0.92      2.88 o 
  -1  31   2       52.20       51.66     12.12 o 
   1  31   2        3.37        2.87      3.18 o 
   3  31   2       31.84       45.56      9.37 o 
  -6  32   2        2.46        0.03      4.86 o 
  -4  32   2       35.58       46.68     11.54 o 
  -2  32   2       29.98       41.55     12.30 o 
   0  32   2       11.79       18.83      8.52 o 
   2  32   2        4.29        7.73      5.90 o 
  -5  33   2        2.97        0.00      6.22 o 
  -3  33   2       59.02       69.14     14.89 o 
  -1  33   2       43.45       50.00     12.95 o 
  -4  34   2        0.11        0.04      7.42 o 
 -19   1   3       72.29       67.53     10.47 o 
 -17   1   3       48.26       42.48      4.85 o 
 -15   1   3      849.96      755.64     20.24 o 
 -13   1   3        0.01        1.82      0.89 o 
 -11   1   3      269.84      305.14      5.20 o 
  -9   1   3      192.09      201.83      3.93 o 
  -7   1   3      832.94      873.08      7.94 o 
  -5   1   3      344.98      389.00      4.58 o 
  -3   1   3       80.09       89.61      3.28 o 
  -1   1   3      198.35      194.42      4.46 o 
   1   1   3     4106.47     4605.15     28.04 o 
   3   1   3     7662.61     8875.16     34.52 o 
   5   1   3        8.79        6.91      1.72 o 
   7   1   3       49.61       74.21      7.61 o 
   9   1   3      281.61      321.02     12.90 o 
  11   1   3      105.38      108.60      7.97 o 
  13   1   3      146.37      155.49      8.97 o 
  15   1   3       18.80       21.92      5.30 o 
 -20   2   3        1.22        5.14      4.28 o 
 -18   2   3        0.54        4.29      2.78 o 
 -16   2   3       32.52       32.46      4.40 o 
 -14   2   3       50.05       49.76      3.06 o 
 -12   2   3        0.25        0.78      0.74 o 
 -10   2   3        0.41        0.91      0.37 o 
  -8   2   3      252.58      189.61      4.02 o 
  -6   2   3     1008.17     1007.90      9.05 o 
  -4   2   3     4653.77     4886.31     18.19 o 
  -2   2   3     1727.13     1840.90     12.58 o 
   0   2   3       81.21       58.05      2.11 o 
   2   2   3     1211.01     1313.49     15.53 o 
   4   2   3       48.41       45.44      5.29 o 
   6   2   3      632.50      639.36     15.47 o 
   8   2   3      818.30      851.69     25.17 o 
  10   2   3      226.64      271.13     11.28 o 
  12   2   3       24.16       25.83      6.30 o 
  14   2   3        2.26        1.53      2.21 o 
  16   2   3        2.42        6.01      4.71 o 
 -19   3   3       12.78        7.74      5.29 o 
 -17   3   3       97.25       91.07     18.57 o 
 -15   3   3      355.13      340.84     12.26 o 
 -13   3   3      762.00      727.66     10.16 o 
 -11   3   3       53.39       62.86      1.92 o 
  -9   3   3      148.15      185.44      3.75 o 
  -7   3   3       27.83       36.90      1.63 o 
  -5   3   3       19.46       21.82      1.82 o 
  -3   3   3     2592.67     2644.61     22.97 o 
  -1   3   3      283.09      263.43      6.59 o 
   1   3   3       31.42       10.86      2.82 o 
   3   3   3       18.43        8.60      2.01 o 
   5   3   3     2418.80     2472.53     30.80 o 
   7   3   3      657.41      699.58     22.42 o 
   9   3   3      515.81      498.15     19.97 o 
  11   3   3      160.66      157.93     12.76 o 
  13   3   3      202.38      208.41     14.44 o 
  15   3   3       11.84       11.04      4.47 o 
 -20   4   3       37.76       57.64     11.88 o 
 -18   4   3       23.00       10.78      6.17 o 
 -16   4   3       10.76        2.21      5.37 o 
 -14   4   3        0.02        0.19      1.79 o 
 -12   4   3      308.15      282.31      6.01 o 
 -10   4   3       13.51       17.34      1.56 o 
  -8   4   3      651.26      670.88     12.17 o 
  -6   4   3     2156.55     2326.01     15.00 o 
  -4   4   3       46.88       33.57      1.85 o 
  -2   4   3     3985.80     4329.53     25.15 o 
   0   4   3      399.30      502.43      8.79 o 
   2   4   3      432.81      348.28     11.48 o 
   4   4   3      110.28      100.40      8.19 o 
   6   4   3      430.15      332.07     15.54 o 
   8   4   3      900.47      919.64     21.33 o 
  10   4   3        0.06        3.21      4.39 o 
  12   4   3        2.92        3.68      4.21 o 
  14   4   3       32.68       36.56      5.28 o 
  16   4   3        0.94        1.43      6.93 o 
 -19   5   3       33.70       72.95     12.88 o 
 -17   5   3       85.59       84.63      8.16 o 
 -15   5   3       95.40       93.43      7.93 o 
 -13   5   3      987.99      932.09     17.18 o 
 -11   5   3      415.07      390.98      7.29 o 
  -9   5   3      685.85      669.44     16.82 o 
  -7   5   3        6.99        5.25      3.66 o 
  -5   5   3     4552.62     5052.13     29.99 o 
  -3   5   3      774.44      842.76      5.63 o 
  -1   5   3       13.21       25.28      1.02 o 
   1   5   3      237.06      222.66      7.68 o 
   3   5   3      835.52      892.33     10.87 o 
   5   5   3      956.18      935.03     15.07 o 
   7   5   3       18.95       20.54      5.74 o 
   9   5   3       54.50       71.31      4.92 o 
  11   5   3      730.80      748.54     20.51 o 
  13   5   3       14.53       28.99      3.61 o 
  15   5   3       17.41        9.26      7.16 o 
 -20   6   3       60.26       82.59     15.09 o 
 -18   6   3       14.85        5.68      6.49 o 
 -16   6   3        1.86        0.58      2.64 o 
 -14   6   3       46.95       51.51      4.19 o 
 -12   6   3        5.10        3.54      0.91 o 
 -10   6   3       47.74       44.91      6.57 o 
  -8   6   3      987.93      931.04     13.22 o 
  -6   6   3     1211.64     1178.64     14.63 o 
  -4   6   3     3157.25     3469.19     21.91 o 
  -2   6   3       66.31       32.08      3.86 o 
   0   6   3       30.79       59.48      4.98 o 
   2   6   3      621.81      459.07      9.62 o 
   4   6   3       23.44       41.88      4.88 o 
   6   6   3      188.87      163.15      6.29 o 
   8   6   3       98.46       94.67      6.13 o 
  10   6   3      396.72      409.95     17.26 o 
  12   6   3      293.86      279.71     12.99 o 
  14   6   3      104.50      116.59     14.33 o 
  16   6   3       31.27       52.08     13.38 o 
 -19   7   3       75.55       62.23      9.67 o 
 -17   7   3       68.97       66.69      8.13 o 
 -15   7   3      199.25      191.40     10.34 o 
 -13   7   3        4.09        8.84      2.13 o 
 -11   7   3      661.36      716.96     19.60 o 
  -9   7   3      209.43      213.86      6.81 o 
  -7   7   3       38.50       37.42      3.15 o 
  -5   7   3      366.23      481.05     13.06 o 
  -3   7   3       40.98       52.50      2.82 o 
  -1   7   3      216.97      205.21      5.00 o 
   1   7   3       34.55       45.35      4.52 o 
   3   7   3       25.89       26.57      2.71 o 
   5   7   3      574.22      641.39     13.99 o 
   7   7   3        9.75        3.79      2.33 o 
   9   7   3       82.49       95.64      4.83 o 
  11   7   3      610.78      633.61     20.92 o 
  13   7   3       67.34       89.16     11.97 o 
  15   7   3       21.72       14.03      4.60 o 
 -20   8   3       58.45       66.21     13.39 o 
 -18   8   3        5.00        5.71      2.97 o 
 -16   8   3       17.97       21.01      5.37 o 
 -14   8   3       65.00       53.98      5.25 o 
 -12   8   3      844.32      777.50     16.33 o 
 -10   8   3     4513.46     4644.14     39.32 o 
  -8   8   3      306.36      327.81      7.89 o 
  -6   8   3      668.31      696.83     13.00 o 
  -4   8   3     1012.43     1175.90      9.90 o 
  -2   8   3      402.43      489.41     12.27 o 
   0   8   3      727.08      816.68     12.96 o 
   2   8   3      110.84      152.42      5.24 o 
   4   8   3      103.16       98.32      3.91 o 
   6   8   3      292.77      282.96     10.39 o 
   8   8   3      130.17      135.35      7.29 o 
  10   8   3      579.80      576.66     13.31 o 
  12   8   3      226.23      254.43     20.05 o 
  14   8   3        4.33       12.20      5.04 o 
  16   8   3      123.03      112.36     18.66 o 
 -19   9   3        6.77       10.13      4.62 o 
 -17   9   3        0.00        1.26      1.63 o 
 -15   9   3        2.53        4.20      1.60 o 
 -13   9   3      163.35      146.69      7.86 o 
 -11   9   3     1247.52     1253.46     22.71 o 
  -9   9   3      728.73      604.20     20.12 o 
  -7   9   3      208.69      229.68      3.82 o 
  -5   9   3      268.20      356.87      8.75 o 
  -3   9   3       10.28       23.35      2.87 o 
  -1   9   3        2.02        1.72      1.31 o 
   1   9   3      650.99      731.95     13.78 o 
   3   9   3      306.90      282.39     11.94 o 
   5   9   3      437.93      461.90      9.58 o 
   7   9   3        9.22        9.94      2.51 o 
   9   9   3       44.46       53.98      4.33 o 
  11   9   3      392.59      409.18     16.05 o 
  13   9   3      172.31      174.91     15.76 o 
  15   9   3       46.63       56.45     13.52 o 
 -20  10   3       17.99       18.92      8.76 o 
 -18  10   3        0.71        1.21      2.44 o 
 -16  10   3       53.20       61.68      8.00 o 
 -14  10   3        4.41        2.33      1.55 o 
 -12  10   3        0.86        0.62      1.59 o 
 -10  10   3     2554.01     2460.02     48.40 o 
  -8  10   3      410.08      396.63      6.29 o 
  -6  10   3     1307.07     1420.39     12.56 o 
  -4  10   3     2279.96     2400.87     24.42 o 
  -2  10   3      325.46      262.96      5.97 o 
   0  10   3      549.08      472.61     10.48 o 
   2  10   3      220.81      193.76      6.52 o 
   4  10   3      175.75      156.51      5.74 o 
   6  10   3      124.57      120.79      5.43 o 
   8  10   3        2.35        7.62      5.62 o 
  10  10   3      760.32      718.33     24.27 o 
  12  10   3       65.04       64.57      9.64 o 
  14  10   3        0.88        0.31      3.07 o 
  16  10   3      101.34       81.24     15.55 o 
 -19  11   3       10.47        6.34      3.78 o 
 -17  11   3       99.34       91.61      9.08 o 
 -15  11   3      106.24      105.43      8.45 o 
 -13  11   3      208.46      201.17     10.14 o 
 -11  11   3      161.65      164.16      5.10 o 
  -9  11   3      128.86      104.46      4.43 o 
  -7  11   3        2.60        3.65      0.95 o 
  -5  11   3     2859.34     2876.42     18.77 o 
  -3  11   3       30.71       33.23      3.35 o 
  -1  11   3      240.77      279.50      7.29 o 
   1  11   3        1.88        3.55      1.43 o 
   3  11   3      155.88      149.42      5.93 o 
   5  11   3      117.55      112.81      5.15 o 
   7  11   3        5.02        5.50      1.25 o 
   9  11   3        3.21        6.32      2.60 o 
  11  11   3      109.72      106.99     10.05 o 
  13  11   3       97.53      105.89     16.71 o 
  15  11   3       43.56       44.91     10.90 o 
 -20  12   3        0.88        0.09      3.76 o 
 -18  12   3       31.38       41.93      8.36 o 
 -16  12   3       47.18       61.56      7.65 o 
 -14  12   3      170.53      183.10      8.82 o 
 -12  12   3       96.47       90.75      5.53 o 
 -10  12   3     1113.72     1125.10     16.63 o 
  -8  12   3     1240.89     1306.49     14.77 o 
  -6  12   3      282.73      288.83      6.33 o 
  -4  12   3     1445.01     1512.99     32.22 o 
  -2  12   3       80.66       94.61      5.58 o 
   0  12   3     1404.53     1439.64     17.47 o 
   2  12   3        0.72        8.51      2.18 o 
   4  12   3      144.22      148.36      5.39 o 
   6  12   3      103.72      100.90      5.67 o 
   8  12   3       40.28       46.91      3.83 o 
  10  12   3      289.71      280.04     13.77 o 
  12  12   3       13.80        6.49      3.48 o 
  14  12   3        0.60        1.73      2.85 o 
 -19  13   3        0.06        5.16      6.39 o 
 -17  13   3        9.29       14.43      4.96 o 
 -15  13   3        7.88       13.58      4.90 o 
 -13  13   3       43.91       37.97      4.40 o 
 -11  13   3      342.22      322.83     10.24 o 
  -9  13   3       14.69       28.43      3.18 o 
  -7  13   3       58.32       92.93      2.82 o 
  -5  13   3        0.17        0.21      1.50 o 
  -3  13   3        5.01       15.39      3.17 o 
  -1  13   3       35.83       34.41      3.96 o 
   1  13   3       36.88       21.85      4.73 o 
   3  13   3       31.94       51.28      3.56 o 
   5  13   3      182.41      155.78      6.24 o 
   7  13   3       71.93       54.82      4.59 o 
   9  13   3       26.63       18.88      4.58 o 
  11  13   3       46.26       46.69     18.51 o 
  13  13   3       67.72       68.30     10.47 o 
  15  13   3       59.38       57.48     13.45 o 
 -18  14   3       59.49       66.60      7.50 o 
 -16  14   3       23.05       25.00      4.95 o 
 -14  14   3      229.39      229.20     11.84 o 
 -12  14   3      262.94      260.59      7.85 o 
 -10  14   3     1157.74     1193.35     16.61 o 
  -8  14   3      282.43      256.10      7.41 o 
  -6  14   3      340.73      324.61      7.10 o 
  -4  14   3     1386.40     1485.52     15.43 o 
  -2  14   3       30.10       30.16      3.39 o 
   0  14   3        1.50        0.87      0.90 o 
   2  14   3      401.80      354.78     10.46 o 
   4  14   3      132.82      120.58      6.15 o 
   6  14   3       39.00       33.06      3.86 o 
   8  14   3       19.66       20.68      3.37 o 
  10  14   3      126.61      120.07     12.80 o 
  12  14   3        8.66       10.11      4.07 o 
  14  14   3        3.55        3.04      4.79 o 
 -17  15   3        8.92        4.65      3.41 o 
 -15  15   3       14.29       19.96      3.05 o 
 -13  15   3      226.55      245.19     11.45 o 
 -11  15   3        6.65        8.18      1.85 o 
  -9  15   3       33.41       25.56      1.94 o 
  -7  15   3      250.82      240.47      6.03 o 
  -5  15   3      556.60      534.14     10.37 o 
  -3  15   3      644.80      687.54     14.12 o 
  -1  15   3       31.14       42.10      3.41 o 
   1  15   3       59.53       62.39      3.82 o 
   3  15   3      266.12      264.56      8.81 o 
   5  15   3        5.50        2.38      1.45 o 
   7  15   3       61.09       52.92      4.96 o 
   9  15   3        8.33        6.85      4.33 o 
  11  15   3       53.06       66.22     10.98 o 
  13  15   3       14.83        8.21      2.62 o 
  15  15   3       14.29       10.03      5.27 o 
 -18  16   3       84.97       90.47     10.84 o 
 -16  16   3        0.03        1.30      2.03 o 
 -14  16   3      116.25      121.08      9.41 o 
 -12  16   3      521.64      524.79     11.81 o 
 -10  16   3      120.87      123.82      5.12 o 
  -8  16   3       39.01       45.49      2.44 o 
  -6  16   3      733.72      662.12     11.37 o 
  -4  16   3      508.21      507.44      9.42 o 
  -2  16   3       27.58       25.78      2.08 o 
   0  16   3       18.05       38.64      2.81 o 
   2  16   3       55.67       65.36      3.42 o 
   4  16   3      112.27      116.23      5.74 o 
   6  16   3       27.92       28.06      4.20 o 
   8  16   3        6.68        6.32      2.95 o 
  10  16   3      103.15       85.99     10.67 o 
  12  16   3       34.62       36.62     16.57 o 
  14  16   3        9.77       18.47      8.13 o 
 -17  17   3       15.65       14.47      5.61 o 
 -15  17   3       28.19       27.85      5.13 o 
 -13  17   3      200.50      218.21      9.68 o 
 -11  17   3       12.39       11.63      2.98 o 
  -9  17   3       75.63       93.12      5.04 o 
  -7  17   3      246.86      274.16      6.26 o 
  -5  17   3      217.00      233.00      7.35 o 
  -3  17   3      987.22      959.31     13.49 o 
  -1  17   3        0.33        0.82      1.04 o 
   1  17   3     1356.74     1358.17     16.22 o 
   3  17   3       33.16       51.12      2.65 o 
   5  17   3      279.99      223.39     11.17 o 
   7  17   3      131.83      103.96      7.83 o 
   9  17   3        0.31        5.18      5.60 o 
  11  17   3        2.61        8.21      3.85 o 
  13  17   3        9.89       11.79      5.27 o 
 -18  18   3       42.41       63.88     13.87 o 
 -16  18   3        2.50        4.32      2.48 o 
 -14  18   3       27.48       25.34      3.59 o 
 -12  18   3      151.75      161.58      9.54 o 
 -10  18   3       63.75       72.82      5.21 o 
  -8  18   3        3.93        8.37      1.30 o 
  -6  18   3       22.93       14.36      1.83 o 
  -4  18   3      155.51      134.46      6.16 o 
  -2  18   3     2320.67     2379.39     25.76 o 
   0  18   3     4309.55     4081.11     34.32 o 
   2  18   3      385.81      342.95     16.01 o 
   4  18   3      401.69      398.78      9.35 o 
   6  18   3      597.86      559.14     18.72 o 
   8  18   3      272.90      236.39     18.04 o 
  10  18   3       30.38       22.75      5.68 o 
  12  18   3        7.51        8.22      6.12 o 
  14  18   3        5.55        8.14      4.87 o 
 -17  19   3       12.23       22.63      5.33 o 
 -15  19   3       32.47       31.89      6.59 o 
 -13  19   3      181.57      194.94      9.75 o 
 -11  19   3        0.89        3.52      2.34 o 
  -9  19   3       11.23       17.44      2.20 o 
  -7  19   3        9.33       13.35      1.69 o 
  -5  19   3        1.66        3.38      1.17 o 
  -3  19   3      990.06     1111.29     28.02 o 
  -1  19   3     2476.36     2328.49     47.09 o 
   1  19   3      838.90      844.34     22.42 o 
   3  19   3        2.84        4.30      2.76 o 
   5  19   3      323.50      298.60     14.22 o 
   7  19   3      384.67      358.28     15.06 o 
   9  19   3       30.65       25.15      6.07 o 
  11  19   3        0.63        7.02      3.96 o 
  13  19   3       25.77       17.12      7.51 o 
 -18  20   3       15.70        7.10      6.40 o 
 -16  20   3        4.11        2.73      2.21 o 
 -14  20   3        0.33        2.88      2.15 o 
 -12  20   3      156.22      157.86     12.49 o 
 -10  20   3       62.31       68.33      5.32 o 
  -8  20   3        4.18        2.21      1.43 o 
  -6  20   3       54.40       49.51      3.20 o 
  -4  20   3      239.93      250.45      8.20 o 
  -2  20   3      250.30      235.26      7.11 o 
   0  20   3      597.02      583.16     18.92 o 
   2  20   3      681.90      678.48     27.31 o 
   4  20   3      145.87      140.92     12.28 o 
   6  20   3        0.48        3.84      2.00 o 
   8  20   3       64.51       49.65     12.65 o 
  10  20   3       58.08       73.66     10.72 o 
  12  20   3        4.01        0.49      3.77 o 
 -17  21   3        0.75        0.14      4.32 o 
 -15  21   3       34.99       43.99      6.57 o 
 -13  21   3       18.57       20.56      4.60 o 
 -11  21   3        3.17       11.47      3.04 o 
  -9  21   3       70.32       57.92      4.62 o 
  -7  21   3       62.16       66.74      4.44 o 
  -5  21   3       23.63       20.20      2.68 o 
  -3  21   3       39.85       44.53      4.01 o 
  -1  21   3     1710.90     1633.90     32.45 o 
   1  21   3     1562.15     1576.72     59.17 o 
   3  21   3        0.13        2.65      3.58 o 
   5  21   3      220.69      243.60     16.53 o 
   7  21   3       74.20       75.95      8.09 o 
   9  21   3       12.91       11.02      3.68 o 
  11  21   3        1.96        3.33      4.36 o 
  13  21   3        0.92        0.76      5.26 o 
 -16  22   3        1.98        7.10      3.49 o 
 -14  22   3        4.28        2.95      2.17 o 
 -12  22   3        0.17        0.09      2.06 o 
 -10  22   3      507.81      533.15     16.59 o 
  -8  22   3       94.88      102.68      5.61 o 
  -6  22   3        2.15        2.39      1.14 o 
  -4  22   3       61.84       53.72      6.69 o 
  -2  22   3      243.94      230.40     11.75 o 
   0  22   3      336.88      319.40     15.74 o 
   2  22   3     1322.46     1269.62     44.79 o 
   4  22   3      144.20      133.95     13.96 o 
   6  22   3        1.11        2.57      2.67 o 
   8  22   3        9.24       10.01     10.66 o 
  10  22   3       43.37       48.14      8.47 o 
  12  22   3        1.27        1.77      3.39 o 
 -15  23   3        0.05        0.42      3.85 o 
 -13  23   3        3.65        2.37      2.50 o 
 -11  23   3        0.57        2.39      2.64 o 
  -9  23   3       62.00       77.07      5.74 o 
  -7  23   3       52.43       61.90      6.04 o 
  -5  23   3      160.42      178.56      6.88 o 
  -3  23   3      680.06      626.14     31.02 o 
  -1  23   3      253.84      248.11     11.59 o 
   1  23   3       81.23       81.36      7.61 o 
   3  23   3        0.98        2.21      3.20 o 
   5  23   3       59.14       55.34      9.29 o 
   7  23   3        4.72       10.83      5.31 o 
   9  23   3       28.52       22.62     15.13 o 
  11  23   3        0.01        3.55      6.98 o 
 -16  24   3        0.91        3.71      3.36 o 
 -14  24   3        2.29        7.66      5.21 o 
 -12  24   3        7.94       14.09      3.46 o 
 -10  24   3        1.75        3.66      1.72 o 
  -8  24   3        5.06        0.79      1.45 o 
  -6  24   3        2.32        5.42      3.67 o 
  -4  24   3       14.69       18.60      3.09 o 
  -2  24   3      545.80      523.55     20.64 o 
   0  24   3      186.62      154.97      9.74 o 
   2  24   3      301.67      309.13     19.22 o 
   4  24   3       58.06       64.14      9.91 o 
   6  24   3       33.51       27.70      5.35 o 
   8  24   3        6.66        4.92      3.57 o 
  10  24   3       47.83       54.78     12.30 o 
 -15  25   3        4.33       13.08      7.36 o 
 -13  25   3        1.47        2.24      2.52 o 
 -11  25   3       70.52       81.08      8.50 o 
  -9  25   3        5.67        5.40      5.17 o 
  -7  25   3       52.18       65.48      7.19 o 
  -5  25   3       37.07       47.01     11.20 o 
  -3  25   3      120.34      132.93     13.58 o 
  -1  25   3      131.33      138.27     12.16 o 
   1  25   3       43.20       37.11      6.45 o 
   3  25   3        8.44        6.66      4.48 o 
   5  25   3        6.52        7.21      4.86 o 
   7  25   3       10.56       17.29      6.67 o 
   9  25   3       29.46       26.13      8.56 o 
 -12  26   3       47.68       72.54     11.05 o 
 -10  26   3        7.94        6.00      4.65 o 
  -8  26   3       21.97       29.05      4.78 o 
  -6  26   3       19.43       21.01      5.68 o 
  -4  26   3       18.83       23.90      7.48 o 
  -2  26   3      103.88      120.80      9.95 o 
   0  26   3       12.64       19.90      6.18 o 
   2  26   3       33.23       30.71      6.45 o 
   4  26   3       40.75       35.54     10.14 o 
   6  26   3        0.61        2.26      2.47 o 
   8  26   3       37.84       33.21      9.71 o 
  10  26   3        0.08        0.40      5.21 o 
 -11  27   3        8.52        8.75      5.58 o 
  -9  27   3       85.37       61.91      9.33 o 
  -7  27   3      309.05      343.38     18.73 o 
  -5  27   3       10.76       15.29      8.13 o 
  -3  27   3       86.41       77.46     13.92 o 
  -1  27   3        6.93        4.62      3.15 o 
   1  27   3        8.72        9.98      3.74 o 
   3  27   3        9.31        3.22      2.65 o 
   5  27   3        0.10        1.51      3.81 o 
   7  27   3        6.24        0.27      4.41 o 
   9  27   3        3.63       15.98      7.36 o 
 -10  28   3       24.55       23.31      9.84 o 
  -8  28   3        8.88        9.02      6.76 o 
  -6  28   3       65.42       69.06     10.38 o 
  -4  28   3       22.48       10.95      5.25 o 
  -2  28   3      394.39      361.83     19.34 o 
   0  28   3       59.77       64.92      8.24 o 
   2  28   3       44.70       41.48      5.33 o 
   4  28   3        2.75        3.34      2.53 o 
   6  28   3        0.33        0.00      2.42 o 
   8  28   3        1.21        9.25      5.70 o 
  -9  29   3       34.88       44.55     12.97 o 
  -7  29   3        0.01        0.43      3.37 o 
  -5  29   3        4.26        0.05      2.80 o 
  -3  29   3        8.74        7.28      4.13 o 
  -1  29   3       29.99       26.80      6.20 o 
   1  29   3        2.42        9.69      3.86 o 
   3  29   3        1.07        3.44      2.48 o 
   5  29   3        0.37        3.01      2.47 o 
  -6  30   3       16.74       11.94      8.01 o 
  -4  30   3        9.16        7.79      4.05 o 
  -2  30   3        0.73        0.45      3.30 o 
   0  30   3        3.17        4.09      2.89 o 
   2  30   3       72.58       80.36      8.77 o 
   4  30   3        1.41        2.69      3.51 o 
  -5  31   3        1.76        0.79      4.25 o 
  -3  31   3       14.37       21.07      6.92 o 
  -1  31   3        0.01        0.70      4.86 o 
   1  31   3       23.71        8.40      9.80 o 
   3  31   3       21.23       19.88      9.00 o 
  -4  32   3        0.02        0.43      6.04 o 
  -2  32   3       26.51       10.28      7.18 o 
   0  32   3       27.57       36.62      8.85 o 
   2  32   3        1.11        0.24      7.23 o 
   4  32   3        0.37        0.10      3.56 o 
  -3  33   3       13.17       34.65     11.22 o 
  -1  33   3        6.24       16.20      7.05 o 
 -20   0   4        7.10        1.60      5.51 o 
 -18   0   4       26.53       57.51     15.43 o 
 -16   0   4      134.62      111.65     13.48 o 
 -14   0   4        6.47        6.51      6.77 o 
 -12   0   4        2.48        3.51      3.00 o 
 -10   0   4      339.47      276.22     13.01 o 
  -8   0   4     1964.64     1894.72     42.51 o 
  -6   0   4     2279.66     2525.40     22.01 o 
  -4   0   4    11090.23    11054.08     68.10 o 
  -2   0   4      121.73       47.98      5.38 o 
   0   0   4      360.36      320.35      8.69 o 
   2   0   4      192.23      165.88      7.57 o 
   4   0   4       47.39       32.86      3.06 o 
   6   0   4      138.84      122.49     10.35 o 
   8   0   4      124.17      162.11     13.18 o 
  10   0   4       29.13       30.64      5.71 o 
  12   0   4       42.21       52.80      8.38 o 
  14   0   4      124.75      159.72     22.91 o 
 -19   1   4        9.44        1.67      2.96 o 
 -17   1   4        0.68        0.07      2.26 o 
 -15   1   4        2.09        0.85      2.81 o 
 -13   1   4      630.07      608.34      9.65 o 
 -11   1   4     2696.62     2571.14     29.47 o 
  -9   1   4      510.81      521.04      6.53 o 
  -7   1   4      104.70      114.54      2.93 o 
  -5   1   4      786.58      826.81      7.50 o 
  -3   1   4        1.14        5.46      1.66 o 
  -1   1   4        3.20        8.59      1.65 o 
   1   1   4       36.74       68.93      2.73 o 
   3   1   4        1.40        4.27      1.04 o 
   5   1   4       14.15       18.78      2.05 o 
   7   1   4        1.39        0.38      1.52 o 
   9   1   4        8.19        7.37      2.52 o 
  11   1   4       33.44       29.09      4.29 o 
  13   1   4       13.03        8.20      2.46 o 
 -20   2   4       19.48       22.61      5.66 o 
 -18   2   4        0.00        0.50      4.13 o 
 -16   2   4      128.31      111.68     13.09 o 
 -14   2   4      156.87      139.77     13.82 o 
 -12   2   4       64.04       61.99      3.76 o 
 -10   2   4     2630.55     2594.18     16.49 o 
  -8   2   4       46.95       51.22      1.69 o 
  -6   2   4     1152.92     1304.30     15.98 o 
  -4   2   4      781.75      803.24      9.77 o 
  -2   2   4     2255.10     2486.09     16.77 o 
   0   2   4       43.06       41.36      3.23 o 
   2   2   4       80.16       61.08      3.04 o 
   4   2   4      527.76      565.54     14.22 o 
   6   2   4       13.24       11.63      1.83 o 
   8   2   4       26.22       45.68      5.28 o 
  10   2   4       26.85       35.57      4.13 o 
  12   2   4       40.01       43.43      5.21 o 
  14   2   4      152.26      181.09     13.85 o 
 -19   3   4       15.79       21.14      6.20 o 
 -17   3   4       44.26       38.29      7.13 o 
 -15   3   4       30.20       31.97      7.05 o 
 -13   3   4      118.14       98.07      4.17 o 
 -11   3   4     2289.35     2143.76     21.39 o 
  -9   3   4     3348.58     3198.17     42.05 o 
  -7   3   4       34.26       31.76      1.27 o 
  -5   3   4     1698.63     1729.13     14.72 o 
  -3   3   4     2203.15     2193.60     22.20 o 
  -1   3   4      107.58      141.45      9.24 o 
   1   3   4       70.81       60.20      2.33 o 
   3   3   4      311.02      292.10      9.22 o 
   5   3   4       57.88       78.98      4.57 o 
   7   3   4       28.22       26.50      5.48 o 
   9   3   4       25.28       25.51      4.76 o 
  11   3   4       50.17       46.66      4.61 o 
  13   3   4        5.92        8.43      2.73 o 
 -20   4   4       80.51       77.90     15.87 o 
 -18   4   4       29.15       18.89      6.07 o 
 -16   4   4        3.59        6.33      3.47 o 
 -14   4   4      446.15      407.88     21.85 o 
 -12   4   4        6.60        3.57      0.87 o 
 -10   4   4     2276.03     2302.65     23.17 o 
  -8   4   4      181.39      235.00      5.44 o 
  -6   4   4      164.66      158.55      4.98 o 
  -4   4   4      545.82      618.02     10.32 o 
  -2   4   4     1124.23     1160.29     14.30 o 
   0   4   4      114.76      125.97      5.96 o 
   2   4   4      238.70      242.89      9.18 o 
   4   4   4       20.31       12.16      4.69 o 
   6   4   4       18.08       17.22      5.36 o 
   8   4   4        0.14        0.35      1.94 o 
  10   4   4        8.28       10.86      4.08 o 
  12   4   4       33.88       44.15      6.01 o 
  14   4   4      110.92      135.73     12.48 o 
 -19   5   4        9.33       26.85      7.44 o 
 -17   5   4      173.05      169.56     16.07 o 
 -15   5   4      223.44      219.49     10.61 o 
 -13   5   4      334.55      315.61     13.55 o 
 -11   5   4        5.71        1.05      1.56 o 
  -9   5   4     1003.69      981.08     15.09 o 
  -7   5   4       81.19       73.98      2.29 o 
  -5   5   4     3340.72     3286.31     20.39 o 
  -3   5   4     1145.43     1127.59     11.92 o 
  -1   5   4       43.87       37.04      2.87 o 
   1   5   4      347.12      310.58      7.59 o 
   3   5   4      134.25      138.98     10.83 o 
   5   5   4       35.78       37.53      2.77 o 
   7   5   4        0.04        2.15      1.87 o 
   9   5   4       92.08       80.00      6.26 o 
  11   5   4       24.93       22.48      5.81 o 
  13   5   4        2.37        4.75      3.52 o 
  15   5   4       23.39       37.32     11.36 o 
 -20   6   4       31.14       46.29     11.16 o 
 -18   6   4        4.49        1.15      2.68 o 
 -16   6   4        0.42        0.52      1.48 o 
 -14   6   4       45.24       48.28      6.35 o 
 -12   6   4       46.05       44.14      5.81 o 
 -10   6   4      497.91      492.51     12.94 o 
  -8   6   4      149.41      166.23      7.31 o 
  -6   6   4       17.31       20.97      1.84 o 
  -4   6   4     2569.43     2429.13     18.05 o 
  -2   6   4      290.13      282.66      5.56 o 
   0   6   4      229.95      243.77      9.34 o 
   2   6   4     1804.68     2038.18     29.16 o 
   4   6   4      192.13      271.09     13.86 o 
   6   6   4       55.19       58.66      6.79 o 
   8   6   4       18.76       14.30      1.92 o 
  10   6   4       14.26       11.45      4.19 o 
  12   6   4        9.63       11.49      7.39 o 
  14   6   4       38.23       45.36      9.00 o 
 -19   7   4      100.46       98.55     12.92 o 
 -17   7   4       26.05       17.53     15.65 o 
 -15   7   4      543.48      559.71     19.56 o 
 -13   7   4      303.71      286.58     11.60 o 
 -11   7   4      327.55      297.61     10.92 o 
  -9   7   4      227.36      215.06      9.05 o 
  -7   7   4        0.85        0.98      0.97 o 
  -5   7   4      232.99      214.01      5.59 o 
  -3   7   4        1.46       18.60      1.48 o 
  -1   7   4      249.13      215.53      6.87 o 
   1   7   4      729.04      780.12     15.22 o 
   3   7   4      448.72      435.06     13.93 o 
   5   7   4       30.09       30.34      5.05 o 
   7   7   4      102.30      109.48      9.17 o 
   9   7   4        9.00       18.36      3.29 o 
  11   7   4        0.00        4.66      3.33 o 
  13   7   4        0.34       13.40      4.77 o 
  15   7   4        9.83       18.86      8.40 o 
 -20   8   4       12.04       20.80      8.97 o 
 -18   8   4       25.90       19.62     10.63 o 
 -16   8   4      122.00      111.56      8.66 o 
 -14   8   4      176.83      180.27     10.51 o 
 -12   8   4        7.74       11.26      2.39 o 
 -10   8   4     1268.26     1190.83     23.30 o 
  -8   8   4        3.66        1.02      0.98 o 
  -6   8   4       28.42       46.67      3.18 o 
  -4   8   4      356.51      347.87      6.08 o 
  -2   8   4       56.75       64.00      3.08 o 
   0   8   4        0.05        3.26      1.35 o 
   2   8   4      547.48      628.72     14.89 o 
   4   8   4       84.29       64.66      4.99 o 
   6   8   4      309.60      322.39     17.13 o 
   8   8   4      605.14      633.75     20.52 o 
  10   8   4       84.34       71.84      7.77 o 
  12   8   4        2.30        2.48      3.83 o 
  14   8   4       48.69       56.43     15.01 o 
 -19   9   4      138.47      150.95     14.22 o 
 -17   9   4        7.46        2.28      4.79 o 
 -15   9   4      158.67      182.46     12.31 o 
 -13   9   4      445.02      467.77     15.06 o 
 -11   9   4       13.67       13.97      3.60 o 
  -9   9   4      417.15      406.25     11.58 o 
  -7   9   4      147.05       98.83      6.65 o 
  -5   9   4        3.24        7.41      0.94 o 
  -3   9   4      163.88      143.45      3.57 o 
  -1   9   4       65.89       59.55      5.08 o 
   1   9   4      709.44      632.77     15.56 o 
   3   9   4        0.37        0.52      1.74 o 
   5   9   4      147.18      154.66      8.21 o 
   7   9   4      583.71      582.95     20.78 o 
   9   9   4       28.71       42.81      5.19 o 
  11   9   4        0.74        7.11      3.63 o 
  13   9   4       32.64       15.90      6.29 o 
 -20  10   4        2.58        0.65      8.01 o 
 -18  10   4      183.89      201.61     20.33 o 
 -16  10   4       83.36       74.66      6.01 o 
 -14  10   4      499.68      523.68     15.76 o 
 -12  10   4      752.41      720.55     23.18 o 
 -10  10   4       58.25       57.74      7.61 o 
  -8  10   4       64.27       81.55      4.70 o 
  -6  10   4       24.98       33.93      3.55 o 
  -4  10   4       60.31       75.83      5.17 o 
  -2  10   4      313.24      266.35      9.89 o 
   0  10   4      366.47      387.91     11.88 o 
   2  10   4       55.04       56.72      6.29 o 
   4  10   4       14.11       13.71      1.85 o 
   6  10   4       51.14       64.30      5.18 o 
   8  10   4      146.22      175.82     12.56 o 
  10  10   4        1.20        9.48      6.38 o 
  12  10   4       14.12       17.80      5.12 o 
 -19  11   4       16.53       20.99     10.54 o 
 -17  11   4        6.49        2.85      3.64 o 
 -15  11   4        5.90        7.62      2.87 o 
 -13  11   4      162.00      159.65     13.29 o 
 -11  11   4       22.30       23.50      1.33 o 
  -9  11   4       28.52       30.87      1.77 o 
  -7  11   4      112.46       74.94      3.46 o 
  -5  11   4       16.39       19.97      1.78 o 
  -3  11   4      785.44      754.44     13.71 o 
  -1  11   4     1367.94     1239.35     15.30 o 
   1  11   4      636.32      628.06     13.61 o 
   3  11   4        2.23        1.14      1.26 o 
   5  11   4      898.75      828.71     30.24 o 
   7  11   4      780.73      742.46     22.01 o 
   9  11   4       26.10       31.58      5.31 o 
  11  11   4       69.82       64.45     11.56 o 
  13  11   4        0.78        6.98      4.27 o 
 -20  12   4       39.11       58.48     15.56 o 
 -18  12   4      179.60      176.02     21.52 o 
 -16  12   4       16.54       20.65      6.50 o 
 -14  12   4      190.42      214.23     14.58 o 
 -12  12   4      161.84      145.81      5.82 o 
 -10  12   4       67.67       85.36      4.94 o 
  -8  12   4       39.91       55.34      4.66 o 
  -6  12   4       46.39       37.45      3.93 o 
  -4  12   4       97.48      123.78      2.88 o 
  -2  12   4      509.39      481.30      7.82 o 
   0  12   4       22.93       18.67      5.91 o 
   2  12   4       43.65       51.66      2.82 o 
   4  12   4       94.16       55.93      6.31 o 
   6  12   4      399.62      314.51     12.89 o 
   8  12   4      177.93      167.42     14.66 o 
  10  12   4       98.27      105.90     10.69 o 
  12  12   4       71.94       80.29     12.72 o 
 -19  13   4        2.66        4.75      5.21 o 
 -17  13   4        5.55        3.79      2.29 o 
 -15  13   4       45.14       47.33      6.87 o 
 -13  13   4      134.63      142.85      7.53 o 
 -11  13   4       16.14       18.76      3.29 o 
  -9  13   4      106.67      110.74      4.99 o 
  -7  13   4        0.02        2.04      1.07 o 
  -5  13   4        9.61        4.00      1.46 o 
  -3  13   4      674.56      634.67     13.97 o 
  -1  13   4        0.06        0.14      2.33 o 
   1  13   4      362.97      322.47     15.35 o 
   3  13   4       10.94       10.31      4.07 o 
   5  13   4      525.08      499.65     13.48 o 
   7  13   4      747.96      770.30     31.58 o 
   9  13   4       18.15       21.75      7.14 o 
  11  13   4      230.11      234.71     17.41 o 
  13  13   4       20.43       26.48     10.98 o 
 -18  14   4       84.95       89.81     11.35 o 
 -16  14   4       22.18       24.39      7.85 o 
 -14  14   4      108.94      105.93      7.98 o 
 -12  14   4      166.80      168.17      9.06 o 
 -10  14   4        0.27        1.29      0.66 o 
  -8  14   4      230.68      205.41      6.65 o 
  -6  14   4       41.20       41.34      2.55 o 
  -4  14   4       24.93       35.87      3.90 o 
  -2  14   4     1887.91     1864.88     28.09 o 
   0  14   4     3727.23     3530.71     35.69 o 
   2  14   4      495.69      420.36     15.72 o 
   4  14   4       30.86       28.73      4.82 o 
   6  14   4       11.51        4.65      3.27 o 
   8  14   4       31.00       24.62      3.40 o 
  10  14   4       97.42       95.28     12.91 o 
  12  14   4       26.73       13.91      3.96 o 
 -17  15   4        9.61        2.88      2.05 o 
 -15  15   4        3.70        7.21      3.05 o 
 -13  15   4        5.71        8.37      2.95 o 
 -11  15   4      123.14      131.57      7.25 o 
  -9  15   4      169.93      178.02      6.06 o 
  -7  15   4      416.28      370.80     15.34 o 
  -5  15   4       36.73       50.29      3.50 o 
  -3  15   4       43.73       57.30      3.90 o 
  -1  15   4     1620.74     1536.80     23.62 o 
   1  15   4     5350.09     5142.64     52.04 o 
   3  15   4      452.63      401.75     13.05 o 
   5  15   4       84.65       80.25      8.07 o 
   7  15   4      228.81      234.50     15.68 o 
   9  15   4      143.09      142.63     17.53 o 
  11  15   4      202.29      205.05     16.25 o 
 -16  16   4        2.73        4.26      2.42 o 
 -14  16   4       67.70       72.93      5.86 o 
 -12  16   4        8.53       11.26      3.27 o 
 -10  16   4      116.54      119.55      5.11 o 
  -8  16   4       11.15        9.32      1.60 o 
  -6  16   4       50.94       52.13      3.05 o 
  -4  16   4      481.91      423.62     12.55 o 
  -2  16   4      918.78      840.86     16.45 o 
   0  16   4      382.45      397.06     11.00 o 
   2  16   4      440.76      425.35     14.08 o 
   4  16   4        9.72        9.86      4.91 o 
   6  16   4        0.22        1.61      2.34 o 
   8  16   4       13.40       12.27      6.01 o 
  10  16   4       71.73       73.10      8.71 o 
  12  16   4       14.68       21.96     10.28 o 
 -17  17   4       13.16       26.58      6.64 o 
 -15  17   4        6.12        6.54      2.53 o 
 -13  17   4        8.61        7.92      3.66 o 
 -11  17   4       81.44       79.93      6.64 o 
  -9  17   4      367.76      382.86      9.01 o 
  -7  17   4       74.55       73.30      2.89 o 
  -5  17   4      355.19      322.01      8.41 o 
  -3  17   4      815.78      769.29     16.37 o 
  -1  17   4     1032.20     1013.18     18.74 o 
   1  17   4      535.42      514.39     12.64 o 
   3  17   4       75.80       69.68      6.33 o 
   5  17   4      176.31      173.95     14.92 o 
   7  17   4       85.96       92.63     12.28 o 
   9  17   4      164.48      173.41     44.43 o 
  11  17   4       63.50       61.81      8.09 o 
 -16  18   4        0.10        3.94      2.94 o 
 -14  18   4        4.91        9.75      3.04 o 
 -12  18   4        7.35       10.31      2.47 o 
 -10  18   4        4.55        3.18      2.15 o 
  -8  18   4      170.87      183.34      6.58 o 
  -6  18   4       16.09       18.97      2.31 o 
  -4  18   4      205.12      198.77      8.44 o 
  -2  18   4      953.06      915.63     17.70 o 
   0  18   4      116.40       91.38      5.74 o 
   2  18   4      134.00      142.92      6.96 o 
   4  18   4      111.05       97.20      8.00 o 
   6  18   4       12.58       13.33      4.53 o 
   8  18   4        9.74        4.63      2.50 o 
  10  18   4        0.45        1.30      3.09 o 
 -17  19   4        4.88        6.11      4.20 o 
 -15  19   4        0.11        0.43      2.19 o 
 -13  19   4       17.94       13.44      2.94 o 
 -11  19   4        1.13        1.82      1.97 o 
  -9  19   4       38.47       43.61      3.38 o 
  -7  19   4        1.75        1.56      1.05 o 
  -5  19   4       30.44       32.29      4.05 o 
  -3  19   4       52.34       58.47      4.13 o 
  -1  19   4      670.39      635.65     15.16 o 
   1  19   4        0.94        1.17      1.31 o 
   3  19   4       51.44       38.57      6.78 o 
   5  19   4        2.70        4.87      3.44 o 
   7  19   4       35.95       31.03      8.50 o 
   9  19   4       36.94       51.59      9.13 o 
  11  19   4       16.92       14.78      8.43 o 
 -16  20   4        1.95        0.02      2.41 o 
 -14  20   4       28.59       33.04      5.78 o 
 -12  20   4       20.70       23.30      3.77 o 
 -10  20   4       33.14       34.07      3.89 o 
  -8  20   4      704.07      673.26     13.62 o 
  -6  20   4       14.42       14.20      1.99 o 
  -4  20   4      456.55      457.19     11.81 o 
  -2  20   4      173.82      187.25      8.82 o 
   0  20   4       14.75       18.17      1.97 o 
   2  20   4       26.08       18.79      4.45 o 
   4  20   4        0.00        0.25      1.55 o 
   6  20   4       30.27       34.58      6.78 o 
   8  20   4        3.72        1.58      3.42 o 
  10  20   4       11.31       13.56      7.28 o 
 -17  21   4        0.92        0.12      6.45 o 
 -15  21   4        1.59        1.26      2.47 o 
 -13  21   4        6.41        4.43      2.83 o 
 -11  21   4        6.53       16.95      3.69 o 
  -9  21   4        2.82        4.73      2.18 o 
  -7  21   4      934.47      953.35     17.53 o 
  -5  21   4      283.89      291.03     11.60 o 
  -3  21   4       26.99       31.38      3.81 o 
  -1  21   4        9.36       16.34      2.56 o 
   1  21   4      365.67      355.70     15.34 o 
   3  21   4       64.95       49.45      7.04 o 
   5  21   4       15.51       17.12      3.99 o 
   7  21   4        5.53       11.85     10.28 o 
   9  21   4        3.64        0.34      3.12 o 
 -16  22   4       17.87       13.62      4.19 o 
 -14  22   4        3.75       10.48      4.38 o 
 -12  22   4        3.84        3.83      3.01 o 
 -10  22   4        9.23        9.12      3.90 o 
  -8  22   4       13.25       10.38      1.82 o 
  -6  22   4        0.09        0.23      1.36 o 
  -4  22   4      459.44      443.85     13.58 o 
  -2  22   4      963.99      898.40     25.39 o 
   0  22   4       20.04       10.13      4.16 o 
   2  22   4       16.34       19.37      4.70 o 
   4  22   4       13.31       14.11      4.04 o 
   6  22   4       17.23       20.59      6.79 o 
   8  22   4        2.27       10.74      3.94 o 
 -15  23   4       10.22       15.91      4.87 o 
 -13  23   4       37.05       34.31      5.60 o 
 -11  23   4        0.15        4.40      3.18 o 
  -9  23   4        0.59        0.41      2.56 o 
  -7  23   4      221.33      231.54      9.16 o 
  -5  23   4      216.06      207.94     10.07 o 
  -3  23   4        5.56       11.61      2.98 o 
  -1  23   4      751.32      760.96     24.71 o 
   1  23   4       28.43       25.13      4.41 o 
   3  23   4        6.75       10.11      3.74 o 
   5  23   4       31.04       33.89      7.26 o 
   7  23   4        0.17        0.13      3.72 o 
   9  23   4       27.01       53.79     14.39 o 
 -14  24   4       10.05       10.49      4.99 o 
 -12  24   4       14.22       17.91      4.51 o 
 -10  24   4        2.17        7.86      3.92 o 
  -8  24   4        0.34        7.23      4.29 o 
  -6  24   4       22.60       29.09      4.35 o 
  -4  24   4        4.42        7.47      5.26 o 
  -2  24   4      164.92      165.70     11.36 o 
   0  24   4      482.14      448.27     19.55 o 
   2  24   4      445.14      441.45     19.20 o 
   4  24   4       34.84       43.90      6.50 o 
   6  24   4        1.14        7.46      5.55 o 
   8  24   4        8.27       26.66      9.67 o 
 -13  25   4        1.68        0.04      5.35 o 
 -11  25   4        2.30        3.41      4.36 o 
  -9  25   4        1.18        2.45      3.55 o 
  -7  25   4       71.64       79.61     11.33 o 
  -5  25   4        1.19        1.64      2.11 o 
  -3  25   4       85.80      113.61     11.11 o 
  -1  25   4      369.21      347.96     15.32 o 
   1  25   4       16.43       19.06      5.21 o 
   3  25   4        3.70        4.81      3.16 o 
   5  25   4        0.39        1.82      3.63 o 
   7  25   4       12.32       21.27      8.34 o 
 -12  26   4        0.16        1.50      4.11 o 
 -10  26   4        3.48       13.79      5.12 o 
  -8  26   4       30.34       25.91     15.62 o 
  -6  26   4       18.04       20.76      4.36 o 
  -4  26   4        0.01        1.03      2.32 o 
  -2  26   4       52.58       44.87      8.85 o 
   0  26   4       47.46       40.35      5.68 o 
   2  26   4        1.14        5.48      2.41 o 
   4  26   4       77.20       91.47      9.62 o 
   6  26   4       52.77       53.92      9.29 o 
 -11  27   4        4.67       11.71      4.19 o 
  -9  27   4      135.35      144.12     16.06 o 
  -7  27   4        1.42        4.85      4.30 o 
  -5  27   4       10.18        5.88      2.61 o 
  -3  27   4        1.75        2.31      2.00 o 
  -1  27   4       31.87       25.98      6.73 o 
   1  27   4        0.20        3.38      3.16 o 
   3  27   4        0.00        1.81      2.28 o 
   5  27   4        5.67        3.09      3.25 o 
  -8  28   4       10.38       20.05      7.71 o 
  -6  28   4        1.18        1.47      3.16 o 
  -4  28   4        1.95        4.90      4.65 o 
  -2  28   4       16.57       16.39      3.71 o 
   0  28   4       35.74       41.78      6.55 o 
   2  28   4       20.53       12.26      4.57 o 
   4  28   4      137.34      137.17     14.29 o 
  -7  29   4       11.57        0.40      5.39 o 
  -5  29   4        8.78       10.90      7.97 o 
  -3  29   4        4.65        2.49      2.56 o 
  -1  29   4        0.34        5.43      2.43 o 
   1  29   4      117.64      129.32     11.53 o 
   3  29   4       43.37       45.20      8.97 o 
  -4  30   4       22.64       30.81     11.02 o 
  -2  30   4        0.52        3.59      4.80 o 
   0  30   4        0.00        4.18      3.03 o 
   2  30   4        0.43        0.05      3.81 o 
  -3  31   4        0.74        9.49      5.52 o 
  -1  31   4       13.39       15.01      5.55 o 
   1  31   4        0.51        0.11      6.83 o 
  -2  32   4        0.50        0.07      6.76 o 
 -19   1   5       54.85       62.72     10.59 o 
 -17   1   5      126.67      149.19     14.29 o 
 -15   1   5      472.01      483.21     24.90 o 
 -13   1   5      641.30      630.77     25.25 o 
 -11   1   5     1327.92     1334.57     17.99 o 
  -9   1   5      384.23      380.71      8.16 o 
  -7   1   5       31.52       43.60      2.28 o 
  -5   1   5     1802.44     1798.56     15.84 o 
  -3   1   5       36.43       61.47      3.50 o 
  -1   1   5      108.50      100.89      5.29 o 
   1   1   5       27.58       11.56      2.01 o 
   3   1   5       63.86      102.16      4.78 o 
   5   1   5        8.87       13.82      1.94 o 
   7   1   5       24.86       28.47      4.15 o 
   9   1   5      197.72      166.30     10.13 o 
  11   1   5        1.11        4.79      2.69 o 
  13   1   5       86.38       82.15     13.27 o 
 -18   2   5      201.56      217.98     18.07 o 
 -16   2   5       25.76       14.20      5.56 o 
 -14   2   5       26.45       31.55      5.88 o 
 -12   2   5       11.18       13.98      1.16 o 
 -10   2   5       14.29       21.80      2.14 o 
  -8   2   5      364.55      377.29     10.42 o 
  -6   2   5      605.76      463.53      8.76 o 
  -4   2   5     1317.46     1296.62     13.64 o 
  -2   2   5      141.58      129.76      5.57 o 
   0   2   5        7.37        4.41      1.99 o 
   2   2   5       54.80       56.39      3.75 o 
   4   2   5        6.92       12.38      2.38 o 
   6   2   5        6.34       12.27      2.94 o 
   8   2   5        3.38        6.43      2.87 o 
  10   2   5        3.36        1.49      2.74 o 
  12   2   5       15.55       22.21      4.87 o 
 -19   3   5       71.46      123.53     18.53 o 
 -17   3   5       15.23       19.53      5.44 o 
 -15   3   5      109.38      102.47     10.84 o 
 -13   3   5     1418.52     1397.72     31.25 o 
 -11   3   5     2899.42     2723.87     28.25 o 
  -9   3   5     2872.73     2858.44     34.73 o 
  -7   3   5        3.24        0.10      0.77 o 
  -5   3   5     1055.68     1154.34     14.35 o 
  -3   3   5      271.65      241.30      7.17 o 
  -1   3   5       15.63       15.05      1.68 o 
   1   3   5      142.46      146.82      6.40 o 
   3   3   5       38.29       55.29      3.64 o 
   5   3   5        3.01        4.82      1.10 o 
   7   3   5       62.39       56.45      5.79 o 
   9   3   5       96.74       77.94      7.26 o 
  11   3   5        5.35        8.97      4.14 o 
  13   3   5      103.12      115.36     18.95 o 
 -18   4   5       41.80       39.25     11.02 o 
 -16   4   5        1.67        3.46      3.31 o 
 -14   4   5      110.74      120.51      8.05 o 
 -12   4   5     2931.59     2911.15     25.88 o 
 -10   4   5     1741.57     1676.29     35.28 o 
  -8   4   5       81.66       55.75      2.48 o 
  -6   4   5       39.92       53.40      2.32 o 
  -4   4   5      128.16      116.15      5.64 o 
  -2   4   5      137.99      127.45      4.86 o 
   0   4   5      292.59      237.73      7.92 o 
   2   4   5       65.51       54.06      4.10 o 
   4   4   5      150.21      134.96      8.26 o 
   6   4   5       54.38       40.39      4.73 o 
   8   4   5        0.43        4.74      2.74 o 
  10   4   5        3.75        2.05      2.25 o 
  12   4   5       87.36       97.13      8.41 o 
 -19   5   5      219.75      234.46     20.10 o 
 -17   5   5       40.59       42.50      8.83 o 
 -15   5   5        4.10        7.37      5.28 o 
 -13   5   5      126.17      131.91      7.59 o 
 -11   5   5      700.45      739.46     15.08 o 
  -9   5   5        2.15        4.06      1.86 o 
  -7   5   5        0.16        0.44      0.47 o 
  -5   5   5      410.89      386.25      8.61 o 
  -3   5   5      362.62      377.59     10.53 o 
  -1   5   5      233.64      229.89      7.22 o 
   1   5   5      299.04      330.50      9.66 o 
   3   5   5      106.76       96.71      6.58 o 
   5   5   5      284.89      250.41     11.76 o 
   7   5   5      581.18      529.50     17.39 o 
   9   5   5        2.70        1.62      2.15 o 
  11   5   5        4.42        7.56      2.72 o 
  13   5   5       68.49       67.52     14.72 o 
 -18   6   5       12.64       17.57      6.67 o 
 -16   6   5       31.88       28.47      6.10 o 
 -14   6   5      143.47      156.38      9.21 o 
 -12   6   5      174.03      162.85     10.27 o 
 -10   6   5      146.91      163.38      8.35 o 
  -8   6   5      154.77      193.82      8.67 o 
  -6   6   5      846.10      828.19     11.49 o 
  -4   6   5      614.96      554.57     12.66 o 
  -2   6   5      669.27      615.55     12.17 o 
   0   6   5       16.47       18.67      2.94 o 
   2   6   5       34.39       36.77      4.74 o 
   4   6   5      342.55      290.75     12.70 o 
   6   6   5      331.04      275.72     12.07 o 
   8   6   5       41.30       44.48      5.62 o 
  10   6   5       14.70       15.83      3.47 o 
  12   6   5       28.55       40.03     13.46 o 
 -19   7   5      122.41      180.57     16.56 o 
 -17   7   5       13.14       21.47      5.87 o 
 -15   7   5        5.75        4.52      3.54 o 
 -13   7   5      682.04      690.26     18.66 o 
 -11   7   5        5.82        4.63      2.53 o 
  -9   7   5      322.52      303.71     10.45 o 
  -7   7   5      214.07      197.31      5.11 o 
  -5   7   5     1248.99     1317.20     16.18 o 
  -3   7   5      505.49      449.26     12.56 o 
  -1   7   5      351.84      332.84      9.02 o 
   1   7   5      536.45      500.17     15.46 o 
   3   7   5        3.35        4.57      2.46 o 
   5   7   5      165.28      121.61      8.74 o 
   7   7   5      642.90      600.20     21.98 o 
   9   7   5        0.21        1.52      2.42 o 
  11   7   5       10.86        9.83      4.99 o 
  13   7   5       49.30       44.83     12.12 o 
 -18   8   5       52.11       54.97     11.81 o 
 -16   8   5       49.41       61.61     10.19 o 
 -14   8   5        0.58        1.29      1.35 o 
 -12   8   5       94.30       81.45      5.52 o 
 -10   8   5      403.22      348.75     14.55 o 
  -8   8   5        4.45        2.49      1.95 o 
  -6   8   5      376.39      310.68      8.03 o 
  -4   8   5       32.83       39.35      3.82 o 
  -2   8   5     2462.81     2347.45     27.61 o 
   0   8   5     3954.07     3770.66     65.77 o 
   2   8   5      843.00      792.97     21.54 o 
   4   8   5      102.44      100.92      7.91 o 
   6   8   5      156.07      116.63      9.55 o 
   8   8   5       27.75       23.54      4.21 o 
  10   8   5       88.07      114.24     10.03 o 
  12   8   5        1.14        4.69      5.04 o 
 -19   9   5       10.94        7.94      6.49 o 
 -17   9   5        6.48        1.39      3.29 o 
 -15   9   5       11.46       12.33      2.33 o 
 -13   9   5      703.37      737.07     22.15 o 
 -11   9   5      122.58      130.99      9.60 o 
  -9   9   5       20.01       27.41      4.23 o 
  -7   9   5      328.62      262.91      5.98 o 
  -5   9   5       19.62        9.14      2.10 o 
  -3   9   5      693.45      668.33     15.08 o 
  -1   9   5     1021.49     1023.23     23.67 o 
   1   9   5     4235.51     4025.72     59.21 o 
   3   9   5      581.63      509.72     22.82 o 
   5   9   5       23.13       21.01      4.34 o 
   7   9   5       66.51       72.50     13.74 o 
   9   9   5       14.00       13.65      5.56 o 
  11   9   5        8.83        4.43      6.85 o 
 -18  10   5       17.65       22.22     13.66 o 
 -16  10   5       44.28       41.14     15.77 o 
 -14  10   5       30.56       32.69      3.76 o 
 -12  10   5        0.51        0.95      1.57 o 
 -10  10   5      378.63      342.85     10.69 o 
  -8  10   5        7.62        4.54      1.71 o 
  -6  10   5       12.77       21.69      2.08 o 
  -4  10   5       43.51       41.40      3.12 o 
  -2  10   5      205.88      207.08      7.73 o 
   0  10   5      989.81      939.10     63.81 o 
   2  10   5     1234.38     1181.65     33.75 o 
   4  10   5        3.12        5.15      2.71 o 
   6  10   5       54.49       50.58      8.68 o 
   8  10   5        0.07        3.30      3.43 o 
  10  10   5      112.94      122.05     13.71 o 
 -19  11   5       20.37       14.61      5.83 o 
 -17  11   5       14.08       14.15      8.95 o 
 -15  11   5        1.11        1.75      1.72 o 
 -13  11   5        4.62       10.02      3.31 o 
 -11  11   5      386.45      414.97     15.62 o 
  -9  11   5       66.12       47.60      3.77 o 
  -7  11   5      193.79      171.09      6.64 o 
  -5  11   5      399.22      354.95      8.20 o 
  -3  11   5     2607.74     2462.96     21.93 o 
  -1  11   5     1441.58     1278.46     28.31 o 
   1  11   5       61.75       69.48      7.58 o 
   3  11   5       13.89       21.05      4.81 o 
   5  11   5       42.37       53.08      8.62 o 
   7  11   5       98.46       93.52     10.71 o 
   9  11   5        5.66        2.10      3.60 o 
  11  11   5        3.58        3.57      3.59 o 
 -18  12   5       14.95        3.93      2.84 o 
 -16  12   5       17.07       16.02      5.93 o 
 -14  12   5        8.80       11.52      4.01 o 
 -12  12   5       51.77       37.04      4.03 o 
 -10  12   5       36.81       35.71      2.94 o 
  -8  12   5      115.61      131.58      6.01 o 
  -6  12   5      106.53       97.85      3.81 o 
  -4  12   5      512.64      467.27      9.56 o 
  -2  12   5     1670.98     1516.85     20.70 o 
   0  12   5      117.22       91.30      6.36 o 
   2  12   5      683.98      692.38     29.27 o 
   4  12   5       80.90       89.15      8.06 o 
   6  12   5        6.65       14.58      5.38 o 
   8  12   5        3.18        2.30      3.46 o 
  10  12   5       35.19       32.83      8.68 o 
 -19  13   5        2.04        1.50      3.55 o 
 -17  13   5        7.08       17.01      7.01 o 
 -15  13   5      150.64      162.67     13.94 o 
 -13  13   5       29.22       27.24      5.97 o 
 -11  13   5      115.54      133.40      7.08 o 
  -9  13   5      117.19      118.54      5.44 o 
  -7  13   5      225.07      187.44      8.06 o 
  -5  13   5        5.30        4.99      0.87 o 
  -3  13   5      159.47      201.94      6.49 o 
  -1  13   5      375.00      327.62     11.90 o 
   1  13   5      131.56      105.03      6.42 o 
   3  13   5       49.32       59.85      7.27 o 
   5  13   5       17.88       14.32      4.28 o 
   7  13   5       25.82       38.03      7.15 o 
   9  13   5      153.02      163.49     16.60 o 
 -18  14   5       15.71       18.85      7.26 o 
 -16  14   5       69.33       75.65     12.08 o 
 -14  14   5        0.81        2.29      2.59 o 
 -12  14   5        2.98        3.29      2.74 o 
 -10  14   5        3.64        9.71      2.16 o 
  -8  14   5      915.52      819.96     17.41 o 
  -6  14   5       44.41       29.61      3.37 o 
  -4  14   5      260.41      237.30      6.44 o 
  -2  14   5      233.96      201.98      8.26 o 
   0  14   5       83.39       97.22      6.93 o 
   2  14   5      299.99      296.21     11.35 o 
   4  14   5       14.78       12.01      5.07 o 
   6  14   5        8.09        6.43      2.98 o 
   8  14   5      107.58      120.85     13.34 o 
  10  14   5        1.31        0.56      4.18 o 
 -19  15   5        0.10        2.28      5.53 o 
 -17  15   5        4.44        4.70      5.29 o 
 -15  15   5       11.13        6.56      3.64 o 
 -13  15   5        5.80        4.76      3.11 o 
 -11  15   5       56.47       74.31      5.97 o 
  -9  15   5      161.38      154.83      8.20 o 
  -7  15   5      789.87      701.48     10.26 o 
  -5  15   5       11.46       11.74      2.03 o 
  -3  15   5      486.01      477.56     12.51 o 
  -1  15   5       36.04       33.27      2.82 o 
   1  15   5       68.61       68.98      5.11 o 
   3  15   5       16.71       20.65      3.47 o 
   5  15   5      109.63      102.16      9.08 o 
   7  15   5      227.83      250.83     15.77 o 
   9  15   5       64.93       59.32      9.92 o 
 -18  16   5        5.78        7.09      3.13 o 
 -16  16   5      112.38       99.26     10.84 o 
 -14  16   5        5.67        5.85      3.24 o 
 -12  16   5        3.18        4.92      2.60 o 
 -10  16   5      102.73      107.21      5.35 o 
  -8  16   5      337.59      315.94      7.93 o 
  -6  16   5      395.93      339.32      8.78 o 
  -4  16   5      131.72      116.56      6.67 o 
  -2  16   5     1474.26     1423.97     25.89 o 
   0  16   5       19.31       16.89      3.15 o 
   2  16   5      231.83      225.05     11.03 o 
   4  16   5       44.09       51.75      6.51 o 
   6  16   5       89.38       82.43      8.66 o 
   8  16   5       35.29       36.03      6.49 o 
 -17  17   5        5.84       13.20      8.27 o 
 -15  17   5       52.60       68.26      9.57 o 
 -13  17   5      120.48      135.71      8.40 o 
 -11  17   5        3.09        5.68      2.52 o 
  -9  17   5       17.70       16.62      3.45 o 
  -7  17   5        0.83        0.88      0.98 o 
  -5  17   5       47.13       48.88      4.95 o 
  -3  17   5       45.39       38.97      2.77 o 
  -1  17   5      242.41      247.46      9.80 o 
   1  17   5        1.14        2.37      1.56 o 
   3  17   5        2.52        4.88      2.11 o 
   5  17   5       29.76       36.76      6.37 o 
   7  17   5       39.75       60.22      7.89 o 
   9  17   5        0.34        8.12      6.60 o 
 -16  18   5       21.28       21.40      9.45 o 
 -14  18   5        1.77        4.84      2.40 o 
 -12  18   5       41.85       60.91      6.61 o 
 -10  18   5        1.45        2.00      2.44 o 
  -8  18   5       76.57       78.62      6.35 o 
  -6  18   5        9.24       18.31      2.64 o 
  -4  18   5        0.55        0.01      1.20 o 
  -2  18   5       59.42       59.91      5.20 o 
   0  18   5        0.23        2.20      2.45 o 
   2  18   5      167.31      176.00      7.55 o 
   4  18   5       23.00       25.13      4.39 o 
   6  18   5       15.15       14.72      4.40 o 
   8  18   5        4.43        7.67      3.18 o 
 -15  19   5        0.87        0.39      3.02 o 
 -13  19   5       14.51       14.70      3.56 o 
 -11  19   5        0.00        0.49      2.06 o 
  -9  19   5       33.46       45.57      4.81 o 
  -7  19   5       91.59       90.79      4.53 o 
  -5  19   5       16.21       25.10      2.33 o 
  -3  19   5        0.89        6.07      1.49 o 
  -1  19   5       75.57       63.99      5.75 o 
   1  19   5      113.68       93.80      7.77 o 
   3  19   5       22.19       20.85      4.38 o 
   5  19   5       10.01       11.87      5.79 o 
   7  19   5        1.89        0.61      2.94 o 
 -16  20   5       21.20       30.48      9.94 o 
 -14  20   5        0.66        1.26      2.35 o 
 -12  20   5        0.03        0.84      1.85 o 
 -10  20   5      124.58      135.84      8.18 o 
  -8  20   5        9.53       12.62      2.09 o 
  -6  20   5       47.16       44.44      4.80 o 
  -4  20   5        0.38        1.97      1.41 o 
  -2  20   5       22.28       29.26      3.48 o 
   0  20   5        1.56        6.86      2.47 o 
   2  20   5        1.90        3.69      2.54 o 
   4  20   5       64.58       81.31     11.41 o 
   6  20   5       44.11       45.42      6.59 o 
   8  20   5       11.28       24.13     12.69 o 
 -15  21   5        0.89        4.39      4.40 o 
 -13  21   5       34.55       44.74      6.52 o 
 -11  21   5        7.66       13.51      3.33 o 
  -9  21   5        1.01        1.04      1.89 o 
  -7  21   5        0.22        1.02      1.64 o 
  -5  21   5       26.11       26.08      3.31 o 
  -3  21   5       21.57       19.03      4.25 o 
  -1  21   5        2.25        4.45      2.45 o 
   1  21   5       21.93       18.28      4.26 o 
   3  21   5      226.71      245.11     14.15 o 
   5  21   5        7.46        8.27      4.24 o 
   7  21   5       12.38       16.88      4.25 o 
 -16  22   5        3.40        0.00      3.01 o 
 -14  22   5       21.18       20.07     10.10 o 
 -12  22   5        1.31        4.88      4.89 o 
 -10  22   5       27.45       22.39      4.44 o 
  -8  22   5        1.46        2.18      1.50 o 
  -6  22   5        9.22        7.60      2.37 o 
  -4  22   5       25.27       32.52      4.51 o 
  -2  22   5       20.26       29.94      5.37 o 
   0  22   5      142.28      161.52     11.28 o 
   2  22   5       56.47       49.48      6.49 o 
   4  22   5       87.21       80.01     11.67 o 
   6  22   5        0.34        2.68      3.44 o 
 -15  23   5        2.01        0.04      3.92 o 
 -13  23   5        3.20        2.36      2.45 o 
 -11  23   5        0.23        0.96      1.89 o 
  -9  23   5       15.14       12.09      4.87 o 
  -7  23   5       29.48       39.20      4.83 o 
  -5  23   5        0.05        1.09      1.47 o 
  -3  23   5        0.35        8.42      3.16 o 
  -1  23   5       10.99       16.34      3.60 o 
   1  23   5       50.29       59.57      7.35 o 
   3  23   5        0.00        3.08      4.66 o 
   5  23   5       29.29       33.84      8.32 o 
 -14  24   5       26.82       22.18      9.81 o 
 -12  24   5        0.00        0.08      5.78 o 
 -10  24   5       19.39       20.98     10.44 o 
  -8  24   5        0.15        0.04      2.84 o 
  -6  24   5        7.95        8.12      2.92 o 
  -4  24   5        4.84        5.52      2.75 o 
  -2  24   5       18.47       19.83      4.16 o 
   0  24   5        0.13        2.83      3.87 o 
   2  24   5       17.87       23.27      4.78 o 
   4  24   5       32.28       30.91      6.75 o 
 -13  25   5       48.67       47.92     12.82 o 
 -11  25   5        1.84        0.07      4.23 o 
  -9  25   5       49.15       44.23      8.70 o 
  -7  25   5      223.23      182.30     16.50 o 
  -5  25   5       12.66       16.63      5.94 o 
  -3  25   5        0.26        3.10      2.12 o 
  -1  25   5        3.55        9.43      3.73 o 
   1  25   5        8.34       15.14      4.41 o 
   3  25   5        8.08        7.99      7.90 o 
 -10  26   5       14.51        4.50      4.01 o 
  -8  26   5        0.03        3.65      4.82 o 
  -6  26   5       66.17       94.35     13.02 o 
  -4  26   5       47.57       47.08      8.09 o 
  -2  26   5        0.08        9.52      2.91 o 
   0  26   5        6.97        9.25      3.91 o 
   2  26   5       13.04       22.32      5.38 o 
   4  26   5       35.15       48.98     13.14 o 
  -9  27   5        0.65        0.12      6.47 o 
  -7  27   5       11.00       11.67      6.84 o 
  -5  27   5       50.22       31.45     13.64 o 
  -3  27   5       31.39       27.93      5.11 o 
  -1  27   5       37.18       29.02      6.22 o 
   1  27   5       81.40       80.03     10.40 o 
   3  27   5      207.35      246.57     29.33 o 
  -6  28   5        1.28        7.67      6.21 o 
  -4  28   5        7.79        7.13      7.24 o 
  -2  28   5       20.57        9.70      3.76 o 
   0  28   5       16.57       13.84      4.66 o 
   2  28   5        1.89        0.03      3.04 o 
  -3  29   5      108.09       87.44     17.52 o 
  -1  29   5       24.07       20.66      6.79 o 
   1  29   5      103.90       81.44     11.25 o 
   0  30   5       69.22       37.97      8.33 o 
 -18   0   6      122.91      140.12     19.76 o 
 -16   0   6       30.03       19.04      6.98 o 
 -14   0   6      466.66      397.56     37.02 o 
 -12   0   6       16.78        8.53      2.52 o 
 -10   0   6        2.10        3.06      1.06 o 
  -8   0   6       91.66       77.74      4.29 o 
  -6   0   6      119.63      122.10      4.16 o 
  -4   0   6        6.95       11.38      4.88 o 
  -2   0   6      660.76      613.37     19.51 o 
   0   0   6      504.13      541.97     20.70 o 
   2   0   6        0.07        1.36      3.12 o 
   4   0   6      667.23      611.63     30.17 o 
   6   0   6     1455.59     1454.32     40.41 o 
   8   0   6       93.16      111.15     14.93 o 
  10   0   6        0.19        1.54      4.67 o 
  12   0   6        9.14       27.69     10.08 o 
 -19   1   6        0.06        7.91      6.29 o 
 -17   1   6        0.01        0.71      3.36 o 
 -15   1   6       20.40       14.97      6.98 o 
 -13   1   6       15.26       12.70      7.61 o 
 -11   1   6      349.53      329.17     16.30 o 
  -9   1   6        8.82        4.83      1.48 o 
  -7   1   6       11.29       20.18      3.11 o 
  -5   1   6        5.03        9.46      2.47 o 
  -3   1   6      622.49      618.35     18.43 o 
  -1   1   6      573.13      596.58     13.97 o 
   1   1   6      196.67      176.33      8.73 o 
   3   1   6       44.07       48.83      7.79 o 
   5   1   6        0.14        2.68      3.32 o 
   7   1   6        4.04        3.85      4.03 o 
   9   1   6        1.40        2.88      2.12 o 
  11   1   6        5.62       11.74      6.21 o 
 -18   2   6      100.51      152.86     16.56 o 
 -16   2   6        9.63       14.19      6.22 o 
 -14   2   6      698.81      680.54     66.01 o 
 -12   2   6      353.63      363.67     22.57 o 
 -10   2   6      134.63      123.38      7.34 o 
  -8   2   6      128.93      106.01      5.22 o 
  -6   2   6        5.49       10.50      2.10 o 
  -4   2   6        2.32        4.26      3.26 o 
  -2   2   6       82.38       91.15      7.04 o 
   0   2   6     4099.92     4021.30     39.27 o 
   2   2   6      639.34      651.66     13.57 o 
   4   2   6       22.14       15.42      3.14 o 
   6   2   6      481.13      461.19     18.75 o 
   8   2   6        2.63        6.31      4.20 o 
  10   2   6        6.02        3.65      2.13 o 
 -19   3   6        0.73        1.45      4.25 o 
 -17   3   6       64.20       82.27     13.55 o 
 -15   3   6        7.40        6.85      6.25 o 
 -13   3   6      155.52      151.80     11.27 o 
 -11   3   6       33.30       32.37      5.29 o 
  -9   3   6       66.22       76.88      4.58 o 
  -7   3   6       62.27       57.05      1.69 o 
  -5   3   6       21.11        9.01      2.49 o 
  -3   3   6       78.76       88.56      3.20 o 
  -1   3   6     1079.55     1094.54     42.65 o 
   1   3   6     1767.49     1698.56     22.84 o 
   3   3   6      283.76      251.15     13.53 o 
   5   3   6        2.22        7.92      3.39 o 
   7   3   6       16.57        8.35      1.97 o 
   9   3   6        1.94        5.37      2.89 o 
  11   3   6        2.44        4.91      5.25 o 
 -18   4   6       93.45      101.10     11.47 o 
 -16   4   6        0.96        4.51      3.90 o 
 -14   4   6      447.24      443.67     34.78 o 
 -12   4   6       63.02       65.17      6.91 o 
 -10   4   6     1538.06     1456.09     23.62 o 
  -8   4   6        0.07        0.80      1.06 o 
  -6   4   6       26.00       24.43      1.06 o 
  -4   4   6      835.30      763.69     18.14 o 
  -2   4   6     1531.78     1489.90     23.68 o 
   0   4   6     1113.32     1093.80     18.16 o 
   2   4   6      542.19      521.89     20.97 o 
   4   4   6       28.33       31.94      3.55 o 
   6   4   6       80.93       54.88      5.36 o 
   8   4   6       23.17       22.94      3.99 o 
  10   4   6       17.97       15.57      4.03 o 
 -19   5   6        0.14        0.58      7.33 o 
 -17   5   6        3.25        4.55      3.51 o 
 -15   5   6      156.26      141.95     13.18 o 
 -13   5   6       13.51       19.56      7.10 o 
 -11   5   6       58.10       61.51      6.92 o 
  -9   5   6        4.16        2.24      1.74 o 
  -7   5   6       26.67       30.32      4.59 o 
  -5   5   6      313.70      272.53     10.50 o 
  -3   5   6     1067.53     1007.06     18.31 o 
  -1   5   6      675.32      606.00     18.03 o 
   1   5   6       83.83       83.12      6.24 o 
   3   5   6       10.16        7.97      2.24 o 
   5   5   6        2.02        2.68      2.19 o 
   7   5   6       21.03       24.94      5.25 o 
   9   5   6        0.21        0.84      2.68 o 
  11   5   6        7.89        8.87      4.57 o 
 -18   6   6        7.48       11.96      5.60 o 
 -16   6   6       63.46       86.30     13.08 o 
 -14   6   6       94.99       91.66     10.44 o 
 -12   6   6      118.07      131.70      7.23 o 
 -10   6   6      126.13      141.50      9.61 o 
  -8   6   6      129.83      134.64      6.47 o 
  -6   6   6       20.03       13.94      2.37 o 
  -4   6   6      120.89      115.30      5.87 o 
  -2   6   6     2119.32     1958.58     34.25 o 
   0   6   6       44.06       38.10      4.29 o 
   2   6   6        6.24        6.99      2.33 o 
   4   6   6        0.92        0.71      2.15 o 
   6   6   6       17.38       20.58      4.28 o 
   8   6   6       65.77       70.31      7.47 o 
  10   6   6       13.90       12.21      3.48 o 
 -19   7   6       17.63       18.99     10.23 o 
 -17   7   6       65.18       78.95     13.74 o 
 -15   7   6      216.30      236.88     18.89 o 
 -13   7   6       98.16      116.54     20.75 o 
 -11   7   6       11.92        8.86      2.75 o 
  -9   7   6      518.59      494.48     12.84 o 
  -7   7   6      229.94      219.16      6.42 o 
  -5   7   6      842.60      778.84     14.40 o 
  -3   7   6      613.86      580.43     17.65 o 
  -1   7   6      405.49      342.11     14.93 o 
   1   7   6       21.36       22.13      3.45 o 
   3   7   6       14.91       12.99      4.39 o 
   5   7   6       35.99       38.03      4.97 o 
   7   7   6        7.61       12.32      2.98 o 
   9   7   6       11.57       15.38      3.63 o 
 -18   8   6       33.84       34.35      7.78 o 
 -16   8   6       25.66       16.15      3.30 o 
 -14   8   6       71.33       64.89      9.95 o 
 -12   8   6        8.19       15.72      3.50 o 
 -10   8   6      322.43      356.41     12.12 o 
  -8   8   6      589.03      473.88     13.37 o 
  -6   8   6      701.81      601.20     11.63 o 
  -4   8   6       33.95       34.95      4.03 o 
  -2   8   6      184.56      184.59     11.26 o 
   0   8   6      207.51      236.59     13.43 o 
   2   8   6        5.98        3.18      1.86 o 
   4   8   6       14.00        9.11      3.20 o 
   6   8   6        1.64        1.91      1.94 o 
   8   8   6       70.77       69.44      7.29 o 
  10   8   6        1.23        0.55      2.91 o 
 -17   9   6       13.04       10.49      6.66 o 
 -15   9   6       54.23       51.16      8.22 o 
 -13   9   6       29.49       24.52      4.10 o 
 -11   9   6      392.66      404.78     15.34 o 
  -9   9   6     1743.19     1665.50     35.81 o 
  -7   9   6     1174.52     1027.75     17.56 o 
  -5   9   6      116.63      115.85      5.14 o 
  -3   9   6      502.74      508.73     21.03 o 
  -1   9   6       56.04       51.18      7.14 o 
   1   9   6      292.62      283.26     13.65 o 
   3   9   6        1.19        1.22      2.65 o 
   5   9   6       16.20       12.77      2.47 o 
   7   9   6        2.21        4.72      3.20 o 
   9   9   6        6.12        3.67      3.00 o 
 -18  10   6        2.70        3.53      3.06 o 
 -16  10   6       45.87       55.69      8.50 o 
 -14  10   6       69.74       81.89     10.67 o 
 -12  10   6      563.40      577.10     19.35 o 
 -10  10   6     1670.91     1696.61     26.77 o 
  -8  10   6       61.65       43.13      4.95 o 
  -6  10   6      346.86      324.29      9.09 o 
  -4  10   6       64.37       45.70      4.01 o 
  -2  10   6     1592.00     1573.99     30.82 o 
   0  10   6        0.40        3.59      2.07 o 
   2  10   6        7.53        6.41      2.81 o 
   4  10   6        1.10        0.55      2.14 o 
   6  10   6        3.59        0.85      2.57 o 
   8  10   6        3.85        8.10      4.18 o 
 -17  11   6       54.02       56.36     18.18 o 
 -15  11   6       19.17       22.17      5.88 o 
 -13  11   6      334.96      391.25     16.02 o 
 -11  11   6      374.17      376.71     15.70 o 
  -9  11   6       18.46       15.22      2.65 o 
  -7  11   6        5.26        2.85      2.67 o 
  -5  11   6       50.09       58.95      4.06 o 
  -3  11   6      167.92      150.22      8.23 o 
  -1  11   6      558.74      541.97     19.09 o 
   1  11   6       13.01       10.04      3.09 o 
   3  11   6       11.48       12.24      5.66 o 
   5  11   6        1.81        1.57      2.27 o 
   7  11   6       12.85       13.44      3.04 o 
   9  11   6       15.17       23.66     10.29 o 
 -18  12   6       75.26       81.98     16.57 o 
 -16  12   6        0.20        3.38      2.85 o 
 -14  12   6        8.88       17.07      4.39 o 
 -12  12   6        0.01        2.30      2.19 o 
 -10  12   6        2.19        5.34      1.99 o 
  -8  12   6      288.07      274.61      9.83 o 
  -6  12   6       74.20       65.15      5.19 o 
  -4  12   6      190.76      171.75      8.09 o 
  -2  12   6        0.37        3.16      1.90 o 
   0  12   6      115.48      104.29      8.32 o 
   2  12   6       16.96       22.68      5.86 o 
   4  12   6        0.68        0.32      2.55 o 
   6  12   6        6.98        7.48      4.34 o 
   8  12   6        0.43        4.15      5.19 o 
 -17  13   6        1.59        4.39      3.78 o 
 -15  13   6        1.48        1.12      2.89 o 
 -13  13   6        0.30        1.88      2.25 o 
 -11  13   6       72.64       61.10      5.08 o 
  -9  13   6       20.16       16.63      2.97 o 
  -7  13   6       29.96       30.09      3.88 o 
  -5  13   6      608.98      603.67     16.05 o 
  -3  13   6        2.09        6.72      2.64 o 
  -1  13   6       14.32       15.56      2.91 o 
   1  13   6      181.00      163.65     16.57 o 
   3  13   6       14.61       16.40      5.53 o 
   5  13   6        0.10        0.33      2.32 o 
   7  13   6       14.17       20.97      5.70 o 
 -18  14   6       16.65       25.32      9.82 o 
 -16  14   6        1.90        9.10     12.31 o 
 -14  14   6       32.31       32.99      4.80 o 
 -12  14   6      111.82      108.81      9.30 o 
 -10  14   6        0.00        0.82      1.30 o 
  -8  14   6      391.09      355.83     12.24 o 
  -6  14   6      206.14      176.70      6.79 o 
  -4  14   6        7.95        9.71      2.18 o 
  -2  14   6       67.73       75.93      6.92 o 
   0  14   6       59.40       57.94      9.03 o 
   2  14   6        0.02        3.11      4.02 o 
   4  14   6       15.86       15.04      3.51 o 
   6  14   6        2.87        1.99      2.80 o 
   8  14   6        3.76        9.64      8.37 o 
 -17  15   6        0.82        2.45      3.78 o 
 -15  15   6       19.09       22.62      5.32 o 
 -13  15   6       53.01       56.89      6.32 o 
 -11  15   6       33.57       19.44      3.46 o 
  -9  15   6      101.90       87.38      5.60 o 
  -7  15   6        1.13        2.06      1.75 o 
  -5  15   6        0.06        1.35      1.36 o 
  -3  15   6       99.83       87.86      5.20 o 
  -1  15   6       18.82       16.42      3.65 o 
   1  15   6        7.65        9.22      5.32 o 
   3  15   6      326.33      334.00     19.72 o 
   5  15   6       68.41       66.08     11.46 o 
   7  15   6        0.22        0.75      3.58 o 
 -18  16   6       15.71       15.61      7.51 o 
 -16  16   6        1.47        4.27      3.76 o 
 -14  16   6       22.74       22.30      4.99 o 
 -12  16   6       11.76       15.50      3.98 o 
 -10  16   6        7.03        3.69      2.22 o 
  -8  16   6       15.57       17.07      2.38 o 
  -6  16   6       21.51       27.47      3.47 o 
  -4  16   6       48.45       29.90      3.49 o 
  -2  16   6       48.90       43.08      3.35 o 
   0  16   6       70.56       94.39      5.57 o 
   2  16   6        8.31       10.34      6.48 o 
   4  16   6       76.89       84.38     12.19 o 
   6  16   6       19.70       26.92      7.52 o 
 -17  17   6        0.24        0.36      4.11 o 
 -15  17   6       37.96       26.89      5.35 o 
 -13  17   6        0.32        0.13      2.41 o 
 -11  17   6       12.42        8.95      2.75 o 
  -9  17   6       13.97       14.59      2.44 o 
  -7  17   6       69.39       73.74      5.93 o 
  -5  17   6        3.32        0.21      1.42 o 
  -3  17   6       84.25       70.51      5.01 o 
  -1  17   6       17.54       21.54      2.87 o 
   1  17   6      263.45      289.25     11.18 o 
   3  17   6        0.24        1.17      2.84 o 
   5  17   6       13.42       23.40      5.68 o 
   7  17   6      214.50      273.36     30.84 o 
 -16  18   6       48.18       59.02      8.84 o 
 -14  18   6      117.36      118.81     10.13 o 
 -12  18   6       68.68       59.72      5.96 o 
 -10  18   6       35.36       42.35      5.28 o 
  -8  18   6       46.13       49.08      4.75 o 
  -6  18   6        7.44        8.14      2.52 o 
  -4  18   6        3.06        6.04      2.06 o 
  -2  18   6        0.45        2.78      1.49 o 
   0  18   6        0.20        5.66      2.42 o 
   2  18   6       34.60       37.87      5.80 o 
   4  18   6       43.31       39.70      6.88 o 
   6  18   6       35.91       62.82     14.67 o 
 -15  19   6       34.65       41.60     10.50 o 
 -13  19   6        0.57        1.18      3.14 o 
 -11  19   6        4.91        5.73      3.97 o 
  -9  19   6       17.06       16.08      2.81 o 
  -7  19   6       94.22       97.25      5.97 o 
  -5  19   6       12.20       15.86      2.45 o 
  -3  19   6        0.58        0.00      1.62 o 
  -1  19   6       18.23       16.85      3.57 o 
   1  19   6       22.85       14.75      3.12 o 
   3  19   6       10.69        8.86      3.20 o 
   5  19   6        1.62        3.41      3.27 o 
 -14  20   6      164.28      165.86     14.80 o 
 -12  20   6       14.74        9.93      2.65 o 
 -10  20   6       11.77       13.37      3.14 o 
  -8  20   6       48.99       47.37      4.53 o 
  -6  20   6       92.50       89.65      6.41 o 
  -4  20   6       14.37       13.23      3.52 o 
  -2  20   6        4.92        6.83      2.55 o 
   0  20   6       57.30       72.79      7.99 o 
   2  20   6      222.19      239.68     15.63 o 
   4  20   6      151.31      176.91     13.27 o 
   6  20   6       18.83       10.77      5.23 o 
 -15  21   6       29.42       23.66      7.36 o 
 -13  21   6       50.72       62.38      9.32 o 
 -11  21   6        0.85        1.69      1.77 o 
  -9  21   6        7.03        7.38      2.43 o 
  -7  21   6        0.41        1.61      1.47 o 
  -5  21   6        4.10        3.57      2.17 o 
  -3  21   6        1.28        4.92      2.29 o 
  -1  21   6       16.99       14.07      2.69 o 
   1  21   6        0.60        4.29      2.27 o 
   3  21   6      131.67      173.10     12.99 o 
   5  21   6      113.87      138.93     15.90 o 
 -14  22   6       26.30       31.16      7.26 o 
 -12  22   6        0.70        2.84      3.58 o 
 -10  22   6        3.11        2.18      2.20 o 
  -8  22   6        9.62        9.69      3.34 o 
  -6  22   6      186.89      185.29     12.35 o 
  -4  22   6       53.91       57.34     10.26 o 
  -2  22   6        8.17        9.29      3.72 o 
   0  22   6       22.00       14.60      4.94 o 
   2  22   6       24.71       32.97      5.43 o 
   4  22   6       72.63      101.59     13.37 o 
 -13  23   6       40.73       44.66     12.41 o 
 -11  23   6        2.08        1.02      3.39 o 
  -9  23   6       16.92        7.78      9.84 o 
  -7  23   6        1.14        2.69      2.03 o 
  -5  23   6      272.46      284.38     14.66 o 
  -3  23   6      139.48      143.90     14.10 o 
  -1  23   6        8.39        6.70      3.14 o 
   1  23   6      141.60      129.92     11.48 o 
   3  23   6        0.14        2.25      2.68 o 
 -12  24   6        3.98        0.92      3.33 o 
 -10  24   6        1.46        3.24      4.22 o 
  -8  24   6       25.35       26.15     10.49 o 
  -6  24   6        1.37        2.07      2.30 o 
  -4  24   6       58.05       54.92      7.41 o 
  -2  24   6       18.48       17.18      4.37 o 
   0  24   6        3.08        1.57      2.99 o 
   2  24   6       27.77       43.12      7.82 o 
   4  24   6        2.64        0.34      3.66 o 
 -11  25   6       58.91       90.34     18.40 o 
  -9  25   6        3.89        0.16      3.53 o 
  -7  25   6       60.35       77.11     11.38 o 
  -5  25   6       14.40       14.99      5.70 o 
  -3  25   6        3.35        2.98      3.07 o 
  -1  25   6       38.82       21.75      6.75 o 
   1  25   6        1.00        0.04      4.89 o 
   3  25   6        3.77        3.82      4.82 o 
  -8  26   6       48.14       51.17     12.90 o 
  -6  26   6       57.69       54.53      9.21 o 
  -4  26   6       53.13       50.09     13.08 o 
  -2  26   6       29.56       17.68      7.49 o 
   0  26   6        2.03        0.00      3.17 o 
  -3  27   6       96.70       84.93     15.93 o 
  -1  27   6       18.72       18.55      7.91 o 
  -2  28   6        4.99        4.44      3.37 o 
 -17   1   7        3.07        2.08      3.79 o 
 -15   1   7       26.20       16.01      5.78 o 
 -13   1   7        5.61        0.11      2.42 o 
 -11   1   7      377.48      363.46     22.48 o 
  -9   1   7      329.21      322.80     14.99 o 
  -7   1   7       76.44       87.09      5.56 o 
  -5   1   7      358.21      329.21     12.13 o 
  -3   1   7     2693.57     2715.27     37.33 o 
  -1   1   7      706.96      702.55     19.84 o 
   1   1   7       98.46       99.52      9.40 o 
   3   1   7        7.65        7.96      3.05 o 
   5   1   7        0.85        3.02      3.09 o 
   7   1   7        4.05        3.38      2.58 o 
 -16   2   7        5.64        1.34      3.53 o 
 -14   2   7       25.12       16.39      6.61 o 
 -12   2   7        0.02        0.00      3.51 o 
 -10   2   7      187.69      186.54      9.36 o 
  -8   2   7      919.96      900.03     19.05 o 
  -6   2   7      300.76      305.16     13.08 o 
  -4   2   7      156.24      141.94      8.17 o 
  -2   2   7       29.65       45.41      5.76 o 
   0   2   7       62.39       85.77     11.61 o 
   2   2   7       61.94       62.21      6.27 o 
   4   2   7        0.36        3.44      2.64 o 
   6   2   7       36.80       51.10      6.84 o 
   8   2   7       23.27       26.27      7.35 o 
 -17   3   7       49.70       49.90     11.65 o 
 -15   3   7        0.00        0.01      2.90 o 
 -13   3   7       40.38       35.02     11.98 o 
 -11   3   7      382.55      359.74     22.30 o 
  -9   3   7      261.23      229.70      9.64 o 
  -7   3   7      786.36      768.66     17.84 o 
  -5   3   7        0.06        3.15      2.52 o 
  -3   3   7      553.85      599.21     40.54 o 
  -1   3   7      387.17      364.83     14.44 o 
   1   3   7     1876.58     1854.61     33.88 o 
   3   3   7      158.71      139.35      9.85 o 
   5   3   7        9.63       14.63      4.64 o 
   7   3   7        4.59        6.96      2.86 o 
   9   3   7       58.48       76.12     15.62 o 
 -16   4   7       38.87       41.12      8.54 o 
 -14   4   7       39.30       22.39      5.61 o 
 -12   4   7        0.60        0.13      2.77 o 
 -10   4   7        4.39        2.78      1.58 o 
  -8   4   7       74.95       59.22      5.47 o 
  -6   4   7       57.86       41.93      4.58 o 
  -4   4   7      145.33      140.64      9.52 o 
  -2   4   7     1652.33     1709.43     30.92 o 
   0   4   7     1156.56     1158.56     26.14 o 
   2   4   7      338.40      352.30     15.33 o 
   4   4   7        4.46       12.98      3.29 o 
   6   4   7       77.61       73.13      7.78 o 
   8   4   7        2.79        2.52      3.41 o 
 -17   5   7        3.98        2.63      4.00 o 
 -15   5   7      142.97      147.93     15.61 o 
 -13   5   7      232.51      302.54     19.50 o 
 -11   5   7      228.90      228.45     16.39 o 
  -9   5   7       37.56       37.80      3.35 o 
  -7   5   7       17.69       13.91      3.04 o 
  -5   5   7        5.42        4.85      1.70 o 
  -3   5   7      141.57      153.16      9.88 o 
  -1   5   7        6.33        9.09      4.03 o 
   1   5   7      396.70      424.32     16.57 o 
   3   5   7       48.44       49.02      6.06 o 
   5   5   7       80.88       83.54      8.12 o 
   7   5   7       41.19       37.92      5.55 o 
   9   5   7       15.39       13.03      6.95 o 
 -16   6   7       10.59       16.20      6.14 o 
 -14   6   7       10.91       10.82      8.73 o 
 -12   6   7       57.32       83.18     18.07 o 
 -10   6   7        3.64        4.53      1.74 o 
  -8   6   7        1.13        4.30      1.89 o 
  -6   6   7       43.82       42.29      4.59 o 
  -4   6   7       22.40       22.55      4.30 o 
  -2   6   7        0.67        3.59      2.77 o 
   0   6   7       17.00       25.71      3.70 o 
   2   6   7        0.20        2.50      2.50 o 
   4   6   7       43.47       37.55      5.23 o 
   6   6   7      212.87      232.63     13.58 o 
   8   6   7       31.44       35.05     10.33 o 
 -17   7   7        0.82        3.04      3.21 o 
 -15   7   7        0.75        4.33      2.45 o 
 -13   7   7      171.87      211.75     29.20 o 
 -11   7   7        8.56       11.06      3.30 o 
  -9   7   7      348.11      335.60     11.39 o 
  -7   7   7       32.15       23.93      2.98 o 
  -5   7   7       64.51       79.79      5.97 o 
  -3   7   7      118.14      130.21      9.62 o 
  -1   7   7      106.45      105.67      9.34 o 
   1   7   7      297.96      294.69     13.65 o 
   3   7   7      135.95      144.14     12.74 o 
   5   7   7       91.97      114.45      9.48 o 
   7   7   7        8.46       15.40      4.57 o 
   9   7   7       17.90       15.11      6.87 o 
 -16   8   7        3.29        7.01      5.51 o 
 -14   8   7      138.18      143.54     14.48 o 
 -12   8   7      124.67       98.48     11.44 o 
 -10   8   7      104.96       91.91      6.66 o 
  -8   8   7       93.12       88.77      6.85 o 
  -6   8   7        0.74        1.48      1.29 o 
  -4   8   7       16.92       11.24      2.51 o 
  -2   8   7       31.36       33.18      5.09 o 
   0   8   7       18.87       10.64      4.29 o 
   2   8   7        1.06        4.67      3.28 o 
   4   8   7       10.95       11.32      3.85 o 
   6   8   7       36.80       41.79      6.02 o 
   8   8   7       19.77       30.13     10.46 o 
 -17   9   7       14.53       17.78      8.50 o 
 -15   9   7        1.79        2.21      3.49 o 
 -13   9   7      260.97      238.66     18.17 o 
 -11   9   7       97.88      108.53      8.57 o 
  -9   9   7       50.72       44.78      4.15 o 
  -7   9   7        5.28        4.82      1.84 o 
  -5   9   7        5.02        4.97      1.88 o 
  -3   9   7      139.33      149.10     10.17 o 
  -1   9   7        5.12        2.42      2.67 o 
   1   9   7       53.86       52.94      9.60 o 
   3   9   7      209.13      216.20     18.65 o 
   5   9   7       52.88       36.59      5.84 o 
 -16  10   7        1.20        0.69      3.49 o 
 -14  10   7      173.09      168.71     15.36 o 
 -12  10   7       62.30       56.37      8.48 o 
 -10  10   7       97.03      107.64      7.63 o 
  -8  10   7       39.16       36.39      4.18 o 
  -6  10   7        2.78        5.14      1.99 o 
  -4  10   7      117.52      115.86      7.46 o 
  -2  10   7       62.45       59.66      6.85 o 
   0  10   7       32.23       44.87      5.98 o 
   2  10   7       25.62       19.80      7.80 o 
   4  10   7       66.13       65.03      7.83 o 
   6  10   7       33.55       44.74      6.88 o 
 -17  11   7        8.65        5.81      3.89 o 
 -15  11   7        7.15        2.16      3.18 o 
 -13  11   7        1.94        1.31      2.64 o 
 -11  11   7      248.25      257.16     11.25 o 
  -9  11   7        5.23        8.25      2.55 o 
  -7  11   7       11.50       16.05      4.01 o 
  -5  11   7        0.48        0.74      1.49 o 
  -3  11   7       10.58       11.37      2.69 o 
  -1  11   7       10.93        6.94      2.70 o 
   1  11   7      110.13      116.91     10.09 o 
   3  11   7       68.18       57.19      7.44 o 
   5  11   7        4.59        5.90      3.16 o 
 -16  12   7      177.45      214.58     18.07 o 
 -14  12   7      263.59      260.04     20.67 o 
 -12  12   7        9.33       19.81      5.95 o 
 -10  12   7        0.14        1.29      1.32 o 
  -8  12   7       83.15       83.85      7.08 o 
  -6  12   7       26.19       25.77      4.68 o 
  -4  12   7        0.96        0.54      1.70 o 
  -2  12   7        2.00        3.20      2.21 o 
   0  12   7        2.10        0.89      2.03 o 
   2  12   7        0.27        2.03      3.21 o 
   4  12   7        4.84        6.51      4.06 o 
   6  12   7      128.92      161.62     23.00 o 
 -15  13   7       34.86       39.69      7.97 o 
 -13  13   7        0.61        4.81      2.84 o 
 -11  13   7       32.33       44.37      4.91 o 
  -9  13   7       16.42       13.13      2.61 o 
  -7  13   7      197.84      179.78     11.70 o 
  -5  13   7      110.42      103.37      8.75 o 
  -3  13   7       17.49        8.28      2.37 o 
  -1  13   7        1.90        2.60      2.09 o 
   1  13   7        0.74        7.44      3.57 o 
   3  13   7      181.42      213.57     14.80 o 
   5  13   7        2.17        5.76      3.31 o 
 -16  14   7      100.64      107.78     13.36 o 
 -14  14   7      491.89      489.58     26.40 o 
 -12  14   7        3.28        2.10      4.29 o 
 -10  14   7       26.50       33.06      4.18 o 
  -8  14   7      153.27      133.62      8.03 o 
  -6  14   7       10.08       13.93      4.08 o 
  -4  14   7       15.29       10.67      2.35 o 
  -2  14   7       40.93       45.78      5.49 o 
   0  14   7       37.93       43.62      5.99 o 
   2  14   7       97.99      114.57     10.84 o 
   4  14   7      147.76      186.26     17.36 o 
 -15  15   7       12.49       28.11      6.20 o 
 -13  15   7       20.88       37.34      7.49 o 
 -11  15   7      249.99      246.96     14.39 o 
  -9  15   7      232.59      221.98     10.80 o 
  -7  15   7       14.79       25.17      5.07 o 
  -5  15   7        0.38        1.79      2.32 o 
  -3  15   7        0.24        2.01      1.85 o 
  -1  15   7        8.41        8.18      2.41 o 
   1  15   7       13.61       16.81      4.03 o 
   3  15   7      263.13      311.78     17.93 o 
   5  15   7       63.92       85.48     17.16 o 
 -16  16   7        0.07        0.01      4.25 o 
 -14  16   7      132.11      128.39     13.38 o 
 -12  16   7      159.49      153.95     11.31 o 
 -10  16   7      368.90      364.27     14.67 o 
  -8  16   7       59.59       57.08      5.02 o 
  -6  16   7      223.68      233.20     13.33 o 
  -4  16   7       43.32       49.28      6.82 o 
  -2  16   7        1.42        3.14      2.11 o 
   0  16   7       20.43       21.75      3.25 o 
   2  16   7        1.87        6.55      3.12 o 
   4  16   7       90.07      120.96     19.91 o 
 -15  17   7        3.97        2.65      4.13 o 
 -13  17   7      110.89       88.96     11.21 o 
 -11  17   7      254.76      257.43     14.59 o 
  -9  17   7        0.69        1.20      2.30 o 
  -7  17   7        0.02        0.23      1.81 o 
  -5  17   7      180.34      180.47     12.22 o 
  -3  17   7       85.27       80.98      7.89 o 
  -1  17   7        5.96        5.57      1.95 o 
   1  17   7      134.63      129.39     11.50 o 
   3  17   7        2.84        3.33      3.13 o 
   5  17   7        7.11       10.19      3.73 o 
 -14  18   7       11.39       15.89      4.58 o 
 -12  18   7      113.80      109.94      9.70 o 
 -10  18   7        0.70        0.15      2.73 o 
  -8  18   7       16.85       11.95      2.49 o 
  -6  18   7       82.41       86.51      8.30 o 
  -4  18   7      199.12      213.90     13.19 o 
  -2  18   7      125.77       87.28     11.63 o 
   0  18   7        0.30        3.88      2.18 o 
   2  18   7       35.09       27.26      5.99 o 
   4  18   7        2.38       11.51      6.59 o 
 -13  19   7      123.42      161.36     17.69 o 
 -11  19   7      145.07      180.68     12.78 o 
  -9  19   7       94.95       96.38      8.70 o 
  -7  19   7      402.38      401.49     16.20 o 
  -5  19   7      206.38      200.70     16.68 o 
  -3  19   7       14.63        9.59      4.34 o 
  -1  19   7        3.80        0.03      3.58 o 
   1  19   7        6.31       14.96      5.43 o 
   3  19   7        0.95        0.02      4.91 o 
 -14  20   7       37.34       51.20     12.87 o 
 -12  20   7       51.30       74.78      8.49 o 
 -10  20   7        4.32       13.39      4.48 o 
  -8  20   7        2.44        4.26      2.25 o 
  -6  20   7        1.90        6.54      2.90 o 
  -4  20   7      136.43      141.26     14.93 o 
  -2  20   7       66.33       65.47     10.05 o 
   0  20   7        3.20       13.04      8.47 o 
   2  20   7        3.87        0.14      6.82 o 
 -11  21   7       39.66       35.83      6.90 o 
  -9  21   7       49.18       65.83      9.92 o 
  -7  21   7       49.61       46.71      5.07 o 
  -5  21   7       26.06       35.20      6.12 o 
  -3  21   7       34.99       34.24      6.75 o 
  -1  21   7        6.81       10.24      6.21 o 
   3  21   7        6.10        0.14      5.51 o 
 -12  22   7      133.51      152.72     21.90 o 
 -10  22   7       94.64      102.26     11.73 o 
  -8  22   7        8.89        6.35      4.19 o 
  -6  22   7        0.63        0.17      2.97 o 
  -4  22   7      117.44      100.95     11.97 o 
  -2  22   7       64.84       43.98      8.55 o 
 -11  23   7      275.98      295.86     29.98 o 
  -9  23   7      171.36      226.44     27.01 o 
  -7  23   7       14.36        9.53      4.65 o 
  -5  23   7        5.16        4.85      2.53 o 
  -3  23   7       10.66       23.52      6.98 o 
  -6  24   7       13.14       14.07      6.30 o 
  -4  24   7       42.25       34.94      7.81 o 
  -5  25   7       83.42       80.19     15.60 o 
  -3  25   7       64.18       73.93     15.11 o 
 -14   0   8       89.81       78.23     18.31 o 
 -12   0   8       48.84       66.91     15.00 o 
 -10   0   8       13.45       11.20      6.81 o 
  -8   0   8       88.77      102.67     11.18 o 
  -6   0   8      122.99      148.40     12.70 o 
  -4   0   8        5.08       12.68      4.43 o 
  -2   0   8       51.38       46.16     10.85 o 
   0   0   8      185.13      215.10     17.52 o 
   2   0   8       53.13       46.95      8.76 o 
   4   0   8       39.80       52.58      9.32 o 
 -15   1   8       70.04       68.37     24.13 o 
 -13   1   8       12.07       11.42      5.75 o 
 -11   1   8        1.30        1.90      2.25 o 
  -9   1   8       40.39       48.08      8.99 o 
  -7   1   8        5.60       12.99      4.74 o 
  -5   1   8        2.78        0.34      1.75 o 
  -3   1   8      132.31      121.47     12.71 o 
  -1   1   8      214.49      209.38     26.96 o 
   1   1   8       90.41       88.31      7.82 o 
   3   1   8        2.68        2.82      2.61 o 
 -14   2   8        5.02        3.80      4.51 o 
 -12   2   8       22.01       23.42      7.63 o 
 -10   2   8       38.73       34.19      5.19 o 
  -8   2   8      353.51      327.72     12.69 o 
  -6   2   8       17.90       23.81      4.48 o 
  -4   2   8       59.03       57.82      8.64 o 
  -2   2   8      208.38      194.66     23.89 o 
   0   2   8      141.24      152.08     10.28 o 
   2   2   8       31.47       30.91      5.51 o 
   4   2   8       26.07       35.70      5.70 o 
 -15   3   8        2.84        6.42      6.26 o 
 -13   3   8        6.69        3.37      3.25 o 
 -11   3   8        0.41        6.32      5.22 o 
  -9   3   8      164.73      163.22     11.92 o 
  -7   3   8      195.24      214.38     10.05 o 
  -5   3   8        4.85        7.33      3.03 o 
  -3   3   8       91.65       87.60      8.49 o 
  -1   3   8       13.04        9.49      3.54 o 
   1   3   8       10.80       12.89      4.87 o 
   3   3   8      120.13      119.94     10.10 o 
 -14   4   8        1.41        0.40      3.28 o 
 -12   4   8        9.33       13.02      4.86 o 
 -10   4   8        3.19        4.84      2.64 o 
  -8   4   8      546.05      564.95     21.76 o 
  -6   4   8       46.42       69.12      6.89 o 
  -4   4   8        0.46        4.36      2.68 o 
  -2   4   8       38.11       35.57      5.64 o 
   0   4   8      206.47      197.66     12.21 o 
   2   4   8       12.31       14.48      4.68 o 
   4   4   8        7.63        2.29      2.47 o 
 -15   5   8        9.46        5.79      4.80 o 
 -13   5   8        9.54        9.32      4.84 o 
 -11   5   8       10.45        4.29      3.99 o 
  -9   5   8       62.48       68.73      7.37 o 
  -7   5   8       90.88      104.00      9.72 o 
  -5   5   8        1.61        5.73      2.69 o 
  -3   5   8      250.13      271.33     14.13 o 
  -1   5   8       90.28       97.35      8.68 o 
   1   5   8        3.88        3.47      2.74 o 
   3   5   8       42.37       56.89      6.39 o 
 -14   6   8       68.03       46.70     11.34 o 
 -12   6   8       80.32       71.50     12.22 o 
 -10   6   8        0.15       10.50      3.44 o 
  -8   6   8      307.43      316.63     14.00 o 
  -6   6   8       19.87       17.23      2.89 o 
  -4   6   8      130.12      133.34     10.47 o 
  -2   6   8      369.12      397.18     17.83 o 
   0   6   8       16.90       12.35      3.75 o 
   2   6   8       65.21       71.83      7.32 o 
   4   6   8       31.31       41.10     10.24 o 
 -15   7   8      228.36      248.21     31.74 o 
 -13   7   8        8.96        4.65      5.35 o 
 -11   7   8        3.88       10.69      6.07 o 
  -9   7   8       18.53       18.03      3.52 o 
  -7   7   8      111.18      110.28      9.60 o 
  -5   7   8      165.87      172.20      9.69 o 
  -3   7   8      582.61      542.59     20.96 o 
  -1   7   8       52.59       58.85      7.38 o 
   1   7   8        3.43        1.69      2.98 o 
   3   7   8       87.87       90.35     10.09 o 
 -14   8   8      159.57      180.27     16.92 o 
 -12   8   8       59.67       66.71     11.54 o 
 -10   8   8       67.31       60.56      6.17 o 
  -8   8   8       50.26       41.73      5.50 o 
  -6   8   8       24.63       15.27      8.25 o 
  -4   8   8      158.30      155.64     10.87 o 
  -2   8   8      166.30      209.90     13.43 o 
   0   8   8       75.91       62.96     11.81 o 
   2   8   8       32.33       52.58      7.96 o 
   4   8   8       75.78       95.32     17.93 o 
 -15   9   8      112.67      123.35     14.26 o 
 -13   9   8       63.55       70.31     10.02 o 
 -11   9   8       17.91       18.74      4.54 o 
  -9   9   8        0.15        4.00      1.65 o 
  -7   9   8        4.85       11.53      2.87 o 
  -5   9   8        0.00        2.69      2.02 o 
  -3   9   8        4.53        1.90      2.80 o 
  -1   9   8      296.43      283.19     19.44 o 
   1   9   8      385.17      393.00     19.76 o 
   3   9   8      475.94      565.16     41.82 o 
 -14  10   8        1.41        0.00      3.62 o 
 -12  10   8       15.39       22.78      5.75 o 
 -10  10   8       21.05       19.28      3.57 o 
  -8  10   8        7.66        9.79      4.16 o 
  -6  10   8      159.32      161.64     11.79 o 
  -4  10   8       17.62       17.85      3.28 o 
  -2  10   8       43.77       49.71      6.95 o 
   0  10   8      651.23      662.35     25.38 o 
   2  10   8       60.85       54.48      7.64 o 
   4  10   8       35.20       23.88     10.66 o 
 -13  11   8        5.10        5.36      4.82 o 
 -11  11   8       28.86       25.45      5.85 o 
  -9  11   8       10.04        6.38      2.14 o 
  -7  11   8       26.01       27.14      4.92 o 
  -5  11   8      270.29      294.68     15.85 o 
  -3  11   8       55.56       68.87      6.66 o 
  -1  11   8      110.94      108.20      9.92 o 
   1  11   8        4.32        3.68      3.41 o 
   3  11   8        7.73       18.84      7.29 o 
 -14  12   8       65.15       86.81     12.14 o 
 -12  12   8       20.62       26.03      6.51 o 
 -10  12   8        3.32        3.44      2.55 o 
  -8  12   8      240.44      222.95     11.96 o 
  -6  12   8        0.02        3.20      2.35 o 
  -4  12   8       88.29       88.25      9.28 o 
  -2  12   8       69.47       79.60      8.30 o 
   0  12   8      154.53      201.77     14.05 o 
   2  12   8       14.64       24.17      9.77 o 
 -13  13   8       70.77       80.77     16.75 o 
 -11  13   8       20.21       27.58      9.92 o 
  -9  13   8       15.86       13.89      2.73 o 
  -7  13   8       44.82       49.26      6.79 o 
  -5  13   8       70.78       84.22      8.48 o 
  -3  13   8       92.89       89.20      9.45 o 
  -1  13   8       44.25       38.94      6.27 o 
   1  13   8        0.05        2.76      3.66 o 
   3  13   8        0.69        0.01      6.42 o 
 -14  14   8        8.38       10.14      7.85 o 
 -12  14   8      372.02      435.77     25.78 o 
 -10  14   8      116.74      130.22     10.47 o 
  -8  14   8       78.66       81.34      7.74 o 
  -6  14   8       48.46       35.04      5.90 o 
  -4  14   8       74.06       80.06      9.17 o 
  -2  14   8       17.25       21.20      4.22 o 
   0  14   8       40.77       47.79      7.11 o 
   2  14   8       12.24        0.43      3.11 o 
 -13  15   8      139.32      150.55     15.17 o 
 -11  15   8       11.83       22.81      7.28 o 
  -9  15   8       14.75       20.85      3.70 o 
  -7  15   8       16.16       18.98      4.82 o 
  -5  15   8       96.75      112.01     10.42 o 
  -3  15   8      331.65      314.39     16.88 o 
  -1  15   8       14.71       29.15      8.13 o 
   1  15   8        5.03        6.76      5.77 o 
   3  15   8       17.46       21.23      8.49 o 
 -12  16   8      244.07      280.87     21.27 o 
 -10  16   8      366.75      366.17     22.08 o 
  -8  16   8       35.49       33.81      4.61 o 
  -6  16   8       21.53       14.15      3.48 o 
  -4  16   8        2.86       14.73      5.54 o 
  -2  16   8        0.07        2.42      4.99 o 
   2  16   8        3.02        6.44      6.87 o 
 -13  17   8       47.34       56.93     13.60 o 
 -11  17   8      115.70      159.33     14.76 o 
  -9  17   8      149.80      176.77     11.18 o 
  -7  17   8        7.90        9.32      1.80 o 
  -5  17   8        2.01        2.51      3.32 o 
  -3  17   8      122.01      134.00     15.30 o 
 -12  18   8       18.43       16.37      7.53 o 
 -10  18   8      356.16      411.12     24.47 o 
  -8  18   8       18.57       18.50      3.47 o 
  -6  18   8       46.29       61.28      9.38 o 
  -4  18   8       75.31       82.75     16.03 o 
 -11  19   8        0.11        1.70      4.01 o 
  -9  19   8      203.67      225.17     18.03 o 
  -7  19   8       13.92       22.87      8.22 o 
  -5  19   8       25.26       34.14     10.91 o 
  -8  20   8      102.50      113.76     12.95 o 
  -6  20   8        5.30        5.31      3.37 o 
  -4  20   8      118.89       92.61     17.31 o 
  -7  21   8       50.19       65.23     10.37 o 
  -5  21   8        6.54        0.82      3.00 o 
 -11   1   9       35.08       31.90      8.56 o 
  -9   1   9      106.84       84.00     13.56 o 
  -7   1   9       11.59       11.12      3.78 o 
  -5   1   9        2.92        2.40      2.63 o 
  -3   1   9        1.21        2.32      1.95 o 
  -1   1   9       32.92       40.14      7.23 o 
   1   1   9        0.11        0.04      3.92 o 
 -12   2   9       25.23       31.41     10.64 o 
 -10   2   9        3.77        6.61      5.62 o 
  -8   2   9       14.92        2.59      2.91 o 
  -6   2   9        2.69        4.16      2.49 o 
  -4   2   9        0.67        1.57      2.33 o 
  -2   2   9       21.95       10.09      4.29 o 
   0   2   9       22.81       24.02      6.97 o 
 -11   3   9       75.39       51.82     10.74 o 
  -9   3   9        0.36        2.35      4.07 o 
  -7   3   9        7.71       11.28      3.83 o 
  -5   3   9        1.97        3.41      2.20 o 
  -3   3   9        4.51        1.85      2.11 o 
  -1   3   9        5.10        5.92      3.89 o 
   1   3   9        5.04       13.08      4.57 o 
 -12   4   9        8.31        8.34      7.83 o 
 -10   4   9        0.98       11.72      5.34 o 
  -8   4   9       34.27       31.33      6.48 o 
  -6   4   9      115.95      125.11     10.58 o 
  -4   4   9       18.19       22.60      4.84 o 
  -2   4   9       20.29       16.63      4.87 o 
   0   4   9       10.23        7.92      5.31 o 
 -11   5   9        2.42        4.86      5.79 o 
  -9   5   9      129.49      123.40     13.17 o 
  -7   5   9        5.52        3.88      2.82 o 
  -5   5   9      101.07      114.95     10.96 o 
  -3   5   9       27.90       24.06      5.04 o 
  -1   5   9       59.42       59.91      9.18 o 
   1   5   9      108.27      107.45     19.37 o 
 -10   6   9        1.58        3.43      5.91 o 
  -8   6   9       34.33       27.38      5.04 o 
  -6   6   9        1.21        8.53     10.51 o 
  -4   6   9        0.06        0.23      3.60 o 
  -2   6   9       10.47        9.00      5.14 o 
   0   6   9        0.03        4.97      4.94 o 
 -11   7   9       21.73       33.47     11.03 o 
  -9   7   9       46.81       46.70      6.23 o 
  -7   7   9       48.63       47.74      6.28 o 
  -5   7   9       16.49       18.83      5.21 o 
  -3   7   9       24.13       27.84      7.27 o 
  -1   7   9       11.16        5.87      5.50 o 
   1   7   9        0.02        0.34      4.54 o 
 -10   8   9       20.57       49.45     14.22 o 
  -8   8   9        0.25        1.37      2.36 o 
  -6   8   9       20.47       23.84      5.39 o 
  -4   8   9      349.54      370.98     18.44 o 
  -2   8   9      121.81      135.86     22.59 o 
   0   8   9        6.28        0.54      3.23 o 
 -11   9   9       12.69       19.64      8.00 o 
  -9   9   9       72.59       81.51      8.21 o 
  -7   9   9       89.07       85.15      9.99 o 
  -5   9   9       70.10       90.58      8.86 o 
  -3   9   9       35.14       24.84     10.74 o 
  -1   9   9       24.67       25.86      8.53 o 
   1   9   9       18.52       22.46      9.59 o 
 -10  10   9      307.77      339.33     18.52 o 
  -8  10   9      237.04      236.55     14.37 o 
  -6  10   9       86.95       90.76     10.29 o 
  -4  10   9       63.61       78.82      9.80 o 
  -2  10   9       23.93       11.43      4.72 o 
   0  10   9        2.11        0.43      5.81 o 
 -11  11   9      465.06      526.55     41.70 o 
  -9  11   9       51.31       54.44      6.95 o 
  -7  11   9        7.40        6.62      3.93 o 
  -5  11   9        4.73        8.34      3.57 o 
  -3  11   9        2.48        3.34      4.24 o 
 -10  12   9      371.61      422.13     19.76 o 
  -8  12   9      138.31      160.34     12.94 o 
  -6  12   9        7.62       10.22      2.90 o 
  -4  12   9      387.84      388.26     33.99 o 
  -2  12   9      160.84      181.22     23.20 o 
  -9  13   9      102.99      148.02     13.50 o 
  -7  13   9        3.44        6.34      3.68 o 
  -5  13   9        0.46        3.33      2.91 o 
  -3  13   9       10.66       12.17      4.59 o 
 -10  14   9        1.64        0.00      2.46 o 
  -8  14   9       59.33       73.16      8.32 o 
  -6  14   9       12.87        9.55      5.27 o 
  -4  14   9      386.38      392.95     33.00 o 
  -9  15   9       34.17       39.37      6.20 o 
  -7  15   9       99.09      116.56     13.12 o 
  -8  16   9       34.83       30.75     10.05 o 
                                                 
